# Supplementary material for: Transcriptomic and Physiological Studies Unveil that Brassinolide Maintains the Balance of Maize’s Multiple Metabolisms under Low-Temperature Stress
Source: Int J Mol Sci. 2024 Aug 29;25(17):9396. doi: 10.3390/ijms25179396 (PMC11395154; doi:10.3390/ijms25179396)
Supplement: Supplementary file 1 [file ijms-25-09396-s001.zip]

Archive with 9 entries (9 files):
- Supplementary Figures.pdf
- Supplementary Materials/Table S1.xlsx
- Supplementary Materials/Table S2.xlsx
- Supplementary Materials/Table S3.xlsx
- Supplementary Materials/Table S4.xlsx
- Supplementary Materials/Table S5.xlsx
- Supplementary Materials/Table S6.xlsx
- Supplementary Materials/Table S7.xlsx
- Supplementary Materials/Table S8.xlsx
