# Supplementary material for: Transcriptomic and Physiological Studies Unveil that Brassinolide Maintains the Balance of Maize’s Multiple Metabolisms under Low-Temperature Stress
Source: Int J Mol Sci. 2024 Aug 29;25(17):9396. doi: 10.3390/ijms25179396 (PMC11395154; doi:10.3390/ijms25179396)
Supplement: Supplementary file 1 [file ijms-25-09396-s001.zip › Supplementary Materials/Table S1.xlsx]

## Sheet: Sheet1
Table S1 Summary of quality preprocessing of RNA-sequencing (RNA-Seq) data
Sample	Clean Data Size (bp)	Total Reads	Q20 percentage (%)	Q30 percentage (%)	GC content (%)	Mapped Read	Mapping rate (%)
NCKL	8156190160	51056457	97.6767	93.6367	50.5833	45480583	92.7033
NCKEL	8424411660	52673994	97.6467	93.3833	50.67	45501789	90.4933
NLTL	7778240895	48538197	97.7633	93.74	50.0567	40226915	87.29
NLTEL	6659994724	41219603	97.92	94.17	49.8567	33783749	86.46
JCKL	7823777767	47344420	97.8267	93.8667	50.7933	42703655	93.8733
JCKEL	9407505277	57253710	97.6667	93.4667	51.41	51870213	62.9632
JLTL	7989941661	47531305	97.6233	93.3433	50.9867	43206347	94.4667
JLTEL	8132249006	49038204	97.7133	93.63	51.7067	44881504	95.1967
Average	8.04654e+09	49331986	97.7296	93.6546	50.7579	43456844	87.93
NCKL: leaves of N192 seedlings treated with 0 μM 2,4-epibrassinolide (EBR) application at 25°C normal temperature (CK); NCKEL: leaves of N192 seed-lings treated with 2 μM EBR application at 25°C normal temperature (CKE); NLTL: leaves of N192 seedlings reated with 0 μM EBR application at 15°C low-temperature (LT); NLTEL: leaves of N192 seedlings treated with 2 μM EBR application at 15°C normal tem…
