# Supplementary material for: Transcriptomic and Physiological Studies Unveil that Brassinolide Maintains the Balance of Maize’s Multiple Metabolisms under Low-Temperature Stress
Source: Int J Mol Sci. 2024 Aug 29;25(17):9396. doi: 10.3390/ijms25179396 (PMC11395154; doi:10.3390/ijms25179396)
Supplement: Supplementary file 1 [file ijms-25-09396-s001.zip › Supplementary Materials/Table S2.xlsx]

## Sheet: Sheet1
Table S2 The two core conserved differentially expressed genes (DEGs) annotation and their FPKM expression levels in all samples based on our RNA-sequencing
Gene ID	FPKM-JCKEL	FPKM-JCKL	FPKM-JLTEL	FPKM-JLTL	FPKM-NCKEL	NCKL	NLTEL	NLTL	Chromosome	Description	Go annotation			KEGG pathway
											Biological process	Cellular component	Molecular function
Zm00001d006768	0.212482	1.23159	0.117059	0.88374	2.74609	1.15153	4.6124	2.07972	2	C2H2-like zinc finger protein	-	-	GO:0003676//nucleic acid binding;GO:0003676//nucleic acid binding;	-
Zm00001d018087	3.59629	1.67097	2.89227	0.671812	17.9612	3.51581	8.94888	3.92836	5	uncharacterized LOC100216650	-	-	-	-
NCKL: leaves of N192 seedlings reated with 0 μM 2,4-epibrassinolide (EBR) application at 25°C normal temperature (CK); NCKEL: leaves of N192 seed-lings treated with 2 μM 2,4-epibrassinolide (EBR) application at 25°C normal temperature (CKE); NLTL: leaves of N192 seedlings treated with 0 μM EBR application at 15°C low-temperature (LT); NLTEL: leaves of N192 seedlings treated with 2 μM EBR applicat…
