# Supplementary material for: Transcriptomic and Physiological Studies Unveil that Brassinolide Maintains the Balance of Maize’s Multiple Metabolisms under Low-Temperature Stress
Source: Int J Mol Sci. 2024 Aug 29;25(17):9396. doi: 10.3390/ijms25179396 (PMC11395154; doi:10.3390/ijms25179396)
Supplement: Supplementary file 1 [file ijms-25-09396-s001.zip › Supplementary Materials/Table S3.xlsx]

## Sheet: Sheet1
Table S3 The differentially expressed genes (DEGs) involving in peroxisome pathway were identified in all samples based on our RNA-sequencing
Gene_ID	Encoding protein	Abbreviation	Log2 (FC)						FPKM								Chromosome	Description	GO annotation			KEGG Pathway
			JCKL_vs_JCKEL	JCKL_vs_JLTL	JLTL_vs_JLTEL	NCKL_vs_NCKEL	NCKL_vs_NLTL	NLTL_vs_NLTEL	JCKL	JCKEL	JLTL	JLTEL	NCKL	NCKEL	NLTL	NLTEL			Biological process	Cellular component	Molecular function
Zm00001d020051	Peroxin-3	PEX3		-1.32062					14.9935	13.0549	4.05203	6.82894	7.16413	9.30123	8.43695	8.7425	7	Peroxisome biogenesis protein 3-1	GO:0007031//peroxisome organization;GO:0007031//peroxisome organization;GO:0045046//protein import into peroxisome membrane;GO:0007031//peroxisome organization;GO:0007031//peroxisome organization;	GO:0005779//integral component of peroxisomal membrane;GO:0005779//integral component of peroxisomal membrane;GO:0005779//integral component of peroxisomal membrane;GO:0005779//integral component of peroxisomal membrane;GO:0005779//integral component of peroxisomal membrane;	GO:0030674//protein-macromolecule adaptor activity;	ko04146(Peroxisome)
Zm00001d005586				-1.12289					14.089	12.4842	4.43498	6.63558	12.5139	14.5774	16.6405	16.8286	2	Peroxisome biogenesis protein 3-1	GO:0007031//peroxisome organization;GO:0007031//peroxisome organization;GO:0045046//protein import into peroxisome membrane;	GO:0005779//integral component of peroxisomal membrane;GO:0005779//integral component of peroxisomal membrane;GO:0005779//integral component of peroxisomal membrane;	GO:0030674//protein-macromolecule adaptor activity;	ko04146(Peroxisome)
Zm00001d012262								-1.6455	4.30819	3.13995	1.79293	2.46833	1.60786	2.78449	3.34609	1.04378	8	Peroxisome biogenesis protein 3-1	GO:0007031//peroxisome organization;GO:0007031//peroxisome organization;	GO:0005779//integral component of peroxisomal membrane;GO:0005779//integral component of peroxisomal membrane;	-	ko04146(Peroxisome)
Zm00001d026313	Peroxin-6	PEX6		-1.16245					15.599	11.6626	4.76034	7.7512	9.31087	11.3493	10.4888	10.2108	10	-	GO:0042254//ribosome biogenesis;GO:0051973//positive regulation of telomerase activity;	GO:0005634//nucleus;GO:0005737//cytoplasm;GO:0009507//chloroplast;	GO:0016887//ATP hydrolysis activity;GO:0016887//ATP hydrolysis activity;GO:1990275//preribosome binding;	ko04146(Peroxisome)
Zm00001d002462				-1.20929					5.7257	5.47293	1.69226	3.22965	6.90737	7.58097	8.00602	7.55299	2	Peroxisome biogenesis protein 6	GO:0006412//translation;GO:0006412//translation;GO:0006412//translation;GO:0006412//translation;GO:0006412//translation;GO:0006412//translation;GO:0006625//protein targeting to peroxisome;GO:0006625//protein targeting to peroxisome;GO:0007031//peroxisome organization;GO:0007031//peroxisome organization;GO:0016558//protein import into peroxisome matrix;GO:0016558//protein import into peroxisome ma…	GO:0005840//ribosome;GO:0005840//ribosome;GO:0005840//ribosome;GO:0005840//ribosome;GO:0005840//ribosome;GO:0005778//peroxisomal membrane;GO:0005778//peroxisomal membrane;GO:0005829//cytosol;GO:0005829//cytosol;GO:0005840//ribosome;GO:0005840//ribosome;GO:0005840//ribosome;GO:0005840//ribosome;GO:0005840//ribosome;GO:0005840//ribosome;GO:0005840//ribosome;GO:0005840//ribosome;GO:0005840//ribosome…	GO:0005524//ATP binding;GO:0005524//ATP binding;GO:0005524//ATP binding;GO:0005524//ATP binding;GO:0005524//ATP binding;GO:0005524//ATP binding;GO:0005524//ATP binding;GO:0005524//ATP binding;GO:0003735//structural constituent of ribosome;GO:0003735//structural constituent of ribosome;GO:0005524//ATP binding;GO:0005524//ATP binding;GO:0003735//structural constituent of ribosome;GO:0003735//struct…	ko04146(Peroxisome)
Zm00001d011119	Peroxin-14	PEX14		1.21764					32.2036	31.8354	50.7602	51.0671	34.6597	35.8497	33.0813	34.7291	8	Peroxisomal membrane protein PEX14	GO:0016560//protein import into peroxisome matrix, docking;GO:0016560//protein import into peroxisome matrix, docking;GO:0016560//protein import into peroxisome matrix, docking;GO:0016560//protein import into peroxisome matrix, docking;GO:0016560//protein import into peroxisome matrix, docking;GO:0016560//protein import into peroxisome matrix, docking;GO:0016560//protein import into peroxisome ma…	GO:0005778//peroxisomal membrane;GO:0005778//peroxisomal membrane;GO:0005778//peroxisomal membrane;GO:0005778//peroxisomal membrane;GO:0016020//membrane;GO:0016021//integral component of membrane;GO:0016021//integral component of membrane;GO:0005778//peroxisomal membrane;GO:0005778//peroxisomal membrane;GO:0005778//peroxisomal membrane;GO:0005778//peroxisomal membrane;GO:0016020//membrane;GO:0016…	GO:0005515//protein binding;GO:0005515//protein binding;GO:0005515//protein binding;GO:0005515//protein binding;GO:0005102//signaling receptor binding;GO:0005102//signaling receptor binding;GO:0005515//protein binding;GO:0005515//protein binding;GO:0005515//protein binding;GO:0005515//protein binding;GO:0005515//protein binding;GO:0005515//protein binding;GO:0005515//protein binding;GO:0005515//p…	ko04146(Peroxisome)
Zm00001d016305	Peroxisomal membrane protein 2	PXMP2		-1.40088					29.6875	27.0068	7.6477	10.6363	23.933	27.3041	22.2688	21.0631	5	Peroxisomal membrane protein PMP22	-	GO:0005737//cytoplasm;GO:0005737//cytoplasm;GO:0016020//membrane;GO:0016021//integral component of membrane;GO:0016021//integral component of membrane;GO:0016021//integral component of membrane;	-	ko04146(Peroxisome)
Zm00001d008739	2-hydroxyacyl-CoA lyase	HPCL2		1.25513					15.0435	25.4221	24.3657	30.3674	16.5161	16.8729	13.7163	20.0834	8	2-hydroxyacyl-CoA lyase	GO:0001561//fatty acid alpha-oxidation;GO:0001561//fatty acid alpha-oxidation;	GO:0005777//peroxisome;GO:0005777//peroxisome;	GO:0000287//magnesium ion binding;GO:0000287//magnesium ion binding;GO:0003824//catalytic activity;GO:0003824//catalytic activity;GO:0016829//lyase activity;GO:0016830//carbon-carbon lyase activity;GO:0016830//carbon-carbon lyase activity;GO:0030976//thiamine pyrophosphate binding;GO:0030976//thiamine pyrophosphate binding;GO:0030976//thiamine pyrophosphate binding;	ko04146(Peroxisome)
Zm00001d042278	Phytanoyl-CoA hydroxylase	PHYH						-2.66432	0.0619234	0.217373	0.0714001	0.0590887	0.112285	0.108292	0.273229	0.041523	3	Phytanoyl-CoA dioxygenase	GO:0055114//obsolete oxidation-reduction process;	-	GO:0051213//dioxygenase activity;GO:0051213//dioxygenase activity;	ko04146(Peroxisome)
Zm00001d039768	Acyl-CoA oxidase	ACOX		-1.41074					58.7036	37.3267	14.9454	24.3699	52.7866	50.4634	33.8465	37.1426	3	Acyl-coenzyme A oxidase 4 peroxisomal	GO:0055114//obsolete oxidation-reduction process;GO:0055114//obsolete oxidation-reduction process;GO:0055114//obsolete oxidation-reduction process;GO:0055114//obsolete oxidation-reduction process;GO:0055114//obsolete oxidation-reduction process;GO:0055114//obsolete oxidation-reduction process;GO:0055114//obsolete oxidation-reduction process;GO:0055114//obsolete oxidation-reduction process;	GO:0005777//peroxisome;GO:0005777//peroxisome;	GO:0003995//acyl-CoA dehydrogenase activity;GO:0003995//acyl-CoA dehydrogenase activity;GO:0016491//oxidoreductase activity;GO:0016627//oxidoreductase activity, acting on the CH-CH group of donors;GO:0016627//oxidoreductase activity, acting on the CH-CH group of donors;GO:0050660//flavin adenine dinucleotide binding;GO:0050660//flavin adenine dinucleotide binding;GO:0050660//flavin adenine dinucl…	ko04936(Alcoholic liver disease);ko04146(Peroxisome);ko04024(cAMP signaling pathway);ko03320(PPAR signaling pathway);ko01040(Biosynthesis of unsaturated fatty acids);ko00640(Propanoate metabolism);ko00592(alpha-Linolenic acid metabolism);ko00410(beta-Alanine metabolism);ko00071(Fatty acid degradation)
Zm00001d052931			1.25341	2.61598					1.28778	2.911	5.37862	5.24204	1.74949	2.26801	1.61908	1.99726	4	Acyl-coenzyme A oxidase	GO:0006412//translation;GO:0006412//translation;GO:0006635//fatty acid beta-oxidation;GO:0006635//fatty acid beta-oxidation;GO:0033540//fatty acid beta-oxidation using acyl-CoA oxidase;GO:0033540//fatty acid beta-oxidation using acyl-CoA oxidase;GO:0055088//lipid homeostasis;GO:0055088//lipid homeostasis;GO:0055114//obsolete oxidation-reduction process;GO:0055114//obsolete oxidation-reduction pro…	GO:0005777//peroxisome;GO:0005777//peroxisome;GO:0005777//peroxisome;GO:0005840//ribosome;GO:0005840//ribosome;GO:0005840//ribosome;	GO:0003735//structural constituent of ribosome;GO:0003735//structural constituent of ribosome;GO:0003997//acyl-CoA oxidase activity;GO:0003997//acyl-CoA oxidase activity;GO:0003997//acyl-CoA oxidase activity;GO:0005504//fatty acid binding;GO:0005504//fatty acid binding;GO:0016627//oxidoreductase activity, acting on the CH-CH group of donors;GO:0016627//oxidoreductase activity, acting on the CH-CH…	ko04936(Alcoholic liver disease);ko04146(Peroxisome);ko04024(cAMP signaling pathway);ko03320(PPAR signaling pathway);ko01040(Biosynthesis of unsaturated fatty acids);ko00640(Propanoate metabolism);ko00592(alpha-Linolenic acid metabolism);ko00410(beta-Alanine metabolism);ko00071(Fatty acid degradation)
Zm00001d048890				1.9362					23.9111	26.9773	63.523	31.7082	12.9327	25.4105	13.8005	17.7896	4	Acyl-coenzyme A oxidase	GO:0006631//fatty acid metabolic process;GO:0006631//fatty acid metabolic process;GO:0006635//fatty acid beta-oxidation;GO:0006635//fatty acid beta-oxidation;GO:0033540//fatty acid beta-oxidation using acyl-CoA oxidase;GO:0033540//fatty acid beta-oxidation using acyl-CoA oxidase;GO:0055088//lipid homeostasis;GO:0055088//lipid homeostasis;GO:0055114//obsolete oxidation-reduction process;GO:0055114…	GO:0005777//peroxisome;GO:0005777//peroxisome;GO:0005777//peroxisome;GO:0005777//peroxisome;GO:0005777//peroxisome;GO:0005777//peroxisome;GO:0005777//peroxisome;	GO:0003997//acyl-CoA oxidase activity;GO:0003997//acyl-CoA oxidase activity;GO:0003997//acyl-CoA oxidase activity;GO:0005504//fatty acid binding;GO:0005504//fatty acid binding;GO:0016627//oxidoreductase activity, acting on the CH-CH group of donors;GO:0016627//oxidoreductase activity, acting on the CH-CH group of donors;GO:0050660//flavin adenine dinucleotide binding;GO:0050660//flavin adenine di…	ko04936(Alcoholic liver disease);ko04146(Peroxisome);ko04024(cAMP signaling pathway);ko03320(PPAR signaling pathway);ko01040(Biosynthesis of unsaturated fatty acids);ko00640(Propanoate metabolism);ko00592(alpha-Linolenic acid metabolism);ko00410(beta-Alanine metabolism);ko00071(Fatty acid degradation)
Zm00001d029176			1.88652	2.89529					0.605762	2.11041	3.06698	2.92188	0.786947	1.28223	1.16503	0.604223	1	Ribosomal protein L15	GO:0033540//fatty acid beta-oxidation using acyl-CoA oxidase;GO:0033540//fatty acid beta-oxidation using acyl-CoA oxidase;GO:0055088//lipid homeostasis;GO:0055088//lipid homeostasis;GO:0055114//obsolete oxidation-reduction process;GO:0055114//obsolete oxidation-reduction process;	GO:0005777//peroxisome;GO:0005777//peroxisome;GO:0005840//ribosome;GO:0005840//ribosome;	GO:0003997//acyl-CoA oxidase activity;GO:0003997//acyl-CoA oxidase activity;GO:0005504//fatty acid binding;GO:0005504//fatty acid binding;GO:0016627//oxidoreductase activity, acting on the CH-CH group of donors;GO:0016627//oxidoreductase activity, acting on the CH-CH group of donors;GO:0050660//flavin adenine dinucleotide binding;GO:0050660//flavin adenine dinucleotide binding;	ko04936(Alcoholic liver disease);ko04146(Peroxisome);ko04024(cAMP signaling pathway);ko03320(PPAR signaling pathway);ko01040(Biosynthesis of unsaturated fatty acids);ko00640(Propanoate metabolism);ko00592(alpha-Linolenic acid metabolism);ko00410(beta-Alanine metabolism);ko00071(Fatty acid degradation)
Zm00001d003744			1.77283	2.45848					0.868685	2.82041	3.24923	3.54473	0.530979	1.47418	1.19766	0.636899	2	Acyl-coenzyme A oxidase 2 peroxisomal	GO:0006418//tRNA aminoacylation for protein translation;GO:0006418//tRNA aminoacylation for protein translation;GO:0006631//fatty acid metabolic process;GO:0006631//fatty acid metabolic process;GO:0006635//fatty acid beta-oxidation;GO:0006635//fatty acid beta-oxidation;GO:0033540//fatty acid beta-oxidation using acyl-CoA oxidase;GO:0033540//fatty acid beta-oxidation using acyl-CoA oxidase;GO:0055…	GO:0005777//peroxisome;GO:0005777//peroxisome;GO:0005777//peroxisome;	GO:0000166//nucleotide binding;GO:0000166//nucleotide binding;GO:0003997//acyl-CoA oxidase activity;GO:0003997//acyl-CoA oxidase activity;GO:0003997//acyl-CoA oxidase activity;GO:0004812//aminoacyl-tRNA ligase activity;GO:0004812//aminoacyl-tRNA ligase activity;GO:0005504//fatty acid binding;GO:0005504//fatty acid binding;GO:0005524//ATP binding;GO:0005524//ATP binding;GO:0016627//oxidoreductase …	ko04936(Alcoholic liver disease);ko04146(Peroxisome);ko04024(cAMP signaling pathway);ko03320(PPAR signaling pathway);ko01040(Biosynthesis of unsaturated fatty acids);ko00640(Propanoate metabolism);ko00592(alpha-Linolenic acid metabolism);ko00410(beta-Alanine metabolism);ko00071(Fatty acid degradation)
Zm00001d036640	Acetyl-CoA acyltransferase 1	ACAA1			-3.57145				41.3978	57.6043	21.1207	1.96637	0.418808	0.95144	0.269486	0.377448	6	Protein kinase superfamily protein	GO:0006635//fatty acid beta-oxidation;GO:0006635//fatty acid beta-oxidation;GO:0010124//phenylacetate catabolic process;GO:0010124//phenylacetate catabolic process;GO:0016310//phosphorylation;	GO:0005777//peroxisome;GO:0005777//peroxisome;GO:0016020//membrane;GO:0016021//integral component of membrane;GO:0016021//integral component of membrane;	GO:0003824//catalytic activity;GO:0003824//catalytic activity;GO:0003988//acetyl-CoA C-acyltransferase activity;GO:0003988//acetyl-CoA C-acyltransferase activity;GO:0004672//protein kinase activity;GO:0016301//kinase activity;GO:0016747//acyltransferase activity, transferring groups other than amino-acyl groups;GO:0016747//acyltransferase activity, transferring groups other than amino-acyl groups;	ko04146(Peroxisome);ko03320(PPAR signaling pathway);ko01040(Biosynthesis of unsaturated fatty acids);ko00592(alpha-Linolenic acid metabolism);ko00280(Valine, leucine and isoleucine degradation);ko00071(Fatty acid degradation)
Zm00001d026290	2,4-dienoyl-CoA reductase [(3E)-enoyl-CoA-producing], peroxisomal	PDCR		2.07882					12.752	12.9502	36.5879	19.6623	16.7908	25.327	21.8113	14.8887	10	NAD(P)-binding Rossmann-fold superfamily protein	-	-	-	ko04146(Peroxisome)
Zm00001d011971	Delta3,5-Delta2,4-dienoyl-CoA isomerase	ECH		-2.02631					30.9699	25.2622	5.1846	5.40823	30.0925	29.3288	21.2206	20.4865	8	Delta3,5-delta2,4-dienoyl-CoA isomerase [Source:UniProtKB/TrEMBL;Acc:B4FD65]	-	GO:0005777//peroxisome;GO:0005777//peroxisome;GO:0005777//peroxisome;	GO:0003824//catalytic activity;GO:0003824//catalytic activity;GO:0016853//isomerase activity;GO:0051750//delta3,5-delta2,4-dienoyl-CoA isomerase activity;GO:0051750//delta3,5-delta2,4-dienoyl-CoA isomerase activity;GO:0051750//delta3,5-delta2,4-dienoyl-CoA isomerase activity;	ko04146(Peroxisome)
Zm00001d045295	Long-chain acyl-CoA synthetase	ACSL		1.70789	-1.25156				5.71418	3.14244	12.8768	5.96895	9.11907	10.4825	9.34124	10.7063	9	ACS-like protein%3B Putative AMP-dependent synthetase and ligase superfamily protein	-	-	GO:0003824//catalytic activity;GO:0003824//catalytic activity;GO:0003824//catalytic activity;GO:0003824//catalytic activity;	ko04920(Adipocytokine signaling pathway);ko04714(Thermogenesis);ko04216(Ferroptosis);ko04146(Peroxisome);ko03320(PPAR signaling pathway);ko02024(Quorum sensing);ko00071(Fatty acid degradation);ko00061(Fatty acid biosynthesis)
Zm00001d052399				1.18536					42.8699	57.5217	66.372	67.1602	34.016	32.5116	32.301	26.6564	4	Long chain acyl-CoA synthetase 8	-	GO:0016020//membrane;GO:0016021//integral component of membrane;GO:0016021//integral component of membrane;GO:0016020//membrane;GO:0016021//integral component of membrane;GO:0016021//integral component of membrane;GO:0016020//membrane;GO:0016021//integral component of membrane;GO:0016021//integral component of membrane;GO:0016020//membrane;GO:0016021//integral component of membrane;GO:0016021//in…	GO:0003824//catalytic activity;GO:0003824//catalytic activity;GO:0003824//catalytic activity;GO:0003824//catalytic activity;GO:0003824//catalytic activity;GO:0003824//catalytic activity;GO:0003824//catalytic activity;GO:0003824//catalytic activity;GO:0003824//catalytic activity;GO:0003824//catalytic activity;GO:0003824//catalytic activity;GO:0003824//catalytic activity;GO:0003824//catalytic activ…	ko04920(Adipocytokine signaling pathway);ko04714(Thermogenesis);ko04216(Ferroptosis);ko04146(Peroxisome);ko03320(PPAR signaling pathway);ko02024(Quorum sensing);ko00071(Fatty acid degradation);ko00061(Fatty acid biosynthesis)
Zm00001d023351				1.73812	-1.42627		-1.66926	1.51722	4.44833	3.67163	10.1596	4.07581	11.0208	10.3833	3.85569	10.8021	10	-	-	GO:0016020//membrane;GO:0016021//integral component of membrane;GO:0016021//integral component of membrane;	-	ko04920(Adipocytokine signaling pathway);ko04714(Thermogenesis);ko04216(Ferroptosis);ko04146(Peroxisome);ko03320(PPAR signaling pathway);ko02024(Quorum sensing);ko00071(Fatty acid degradation);ko00061(Fatty acid biosynthesis)
Zm00001d052485			1.20535	1.06367					7.01412	15.4583	10.0989	6.9365	34.4678	33.3521	20.3413	15.4257	4	AMP-binding protein	-	-	GO:0003824//catalytic activity;GO:0003824//catalytic activity;GO:0003824//catalytic activity;GO:0003824//catalytic activity;GO:0003824//catalytic activity;GO:0003824//catalytic activity;GO:0003824//catalytic activity;GO:0003824//catalytic activity;GO:0003824//catalytic activity;GO:0003824//catalytic activity;GO:0003824//catalytic activity;GO:0003824//catalytic activity;GO:0003824//catalytic activ…	ko04920(Adipocytokine signaling pathway);ko04714(Thermogenesis);ko04216(Ferroptosis);ko04146(Peroxisome);ko03320(PPAR signaling pathway);ko02024(Quorum sensing);ko00071(Fatty acid degradation);ko00061(Fatty acid biosynthesis)
Zm00001d049950	Alcohol-forming fatty acyl-CoA reductase	FAR	3.59313	6.72637					0.192909	2.22614	13.8452	7.0655	4.4477	65.302	9.5961	7.05308	4	Male sterile protein homolog1	GO:0006629//lipid metabolic process;GO:0006629//lipid metabolic process;GO:0010345//suberin biosynthetic process;GO:0010345//suberin biosynthetic process;GO:0035336//long-chain fatty-acyl-CoA metabolic process;GO:0035336//long-chain fatty-acyl-CoA metabolic process;GO:0055114//obsolete oxidation-reduction process;	GO:0043231//intracellular membrane-bounded organelle;	GO:0016491//oxidoreductase activity;GO:0080019//fatty-acyl-CoA reductase (alcohol-forming) activity;GO:0080019//fatty-acyl-CoA reductase (alcohol-forming) activity;GO:0080019//fatty-acyl-CoA reductase (alcohol-forming) activity;GO:0102965//alcohol-forming fatty acyl-CoA reductase activity;GO:0102965//alcohol-forming fatty acyl-CoA reductase activity;	ko04212(Longevity regulating pathway - worm);ko04146(Peroxisome);ko00073(Cutin, suberine and wax biosynthesis)
Zm00001d019850							-1.12748		31.4964	27.5784	15.4714	11.2841	38.0188	41.3942	19.4073	17.7852	7	Fatty acyl-CoA reductase 1	GO:0006629//lipid metabolic process;GO:0006629//lipid metabolic process;GO:0010345//suberin biosynthetic process;GO:0010345//suberin biosynthetic process;GO:0035336//long-chain fatty-acyl-CoA metabolic process;GO:0035336//long-chain fatty-acyl-CoA metabolic process;GO:0055114//obsolete oxidation-reduction process;GO:0006629//lipid metabolic process;GO:0006629//lipid metabolic process;GO:0010345//…	GO:0043231//intracellular membrane-bounded organelle;GO:0043231//intracellular membrane-bounded organelle;	GO:0016491//oxidoreductase activity;GO:0080019//fatty-acyl-CoA reductase (alcohol-forming) activity;GO:0080019//fatty-acyl-CoA reductase (alcohol-forming) activity;GO:0080019//fatty-acyl-CoA reductase (alcohol-forming) activity;GO:0102965//alcohol-forming fatty acyl-CoA reductase activity;GO:0102965//alcohol-forming fatty acyl-CoA reductase activity;GO:0016491//oxidoreductase activity;GO:0080019/…	ko04212(Longevity regulating pathway - worm);ko04146(Peroxisome);ko00073(Cutin, suberine and wax biosynthesis)
Zm00001d054008	Mevalonate kinase	MVK		-2.12682					2.33599	1.27783	0.364798	0.314232	1.26067	1.10259	1.04394	0.832269	4	Mevalonate kinase	GO:0006629//lipid metabolic process;GO:0006694//steroid biosynthetic process;GO:0008202//steroid metabolic process;GO:0008299//isoprenoid biosynthetic process;GO:0008299//isoprenoid biosynthetic process;GO:0016126//sterol biosynthetic process;GO:0016126//sterol biosynthetic process;GO:0016310//phosphorylation;GO:0019287//isopentenyl diphosphate biosynthetic process, mevalonate pathway;GO:0019287/…	GO:0005737//cytoplasm;GO:0005737//cytoplasm;GO:0005737//cytoplasm;GO:0005829//cytosol;GO:0005829//cytosol;GO:0005737//cytoplasm;GO:0005737//cytoplasm;GO:0005737//cytoplasm;GO:0005829//cytosol;GO:0005829//cytosol;GO:0005737//cytoplasm;GO:0005737//cytoplasm;GO:0005737//cytoplasm;GO:0005737//cytoplasm;GO:0005737//cytoplasm;GO:0005737//cytoplasm;GO:0005737//cytoplasm;GO:0005737//cytoplasm;GO:0005737/…	GO:0000166//nucleotide binding;GO:0004496//mevalonate kinase activity;GO:0004496//mevalonate kinase activity;GO:0004496//mevalonate kinase activity;GO:0004496//mevalonate kinase activity;GO:0005524//ATP binding;GO:0005524//ATP binding;GO:0005524//ATP binding;GO:0016301//kinase activity;GO:0016740//transferase activity;GO:0000166//nucleotide binding;GO:0004496//mevalonate kinase activity;GO:000449…	ko04146(Peroxisome);ko00900(Terpenoid backbone biosynthesis)
Zm00001d042035	Sarcosine oxidase / L-pipecolate oxidase	PIPOX				1.21055			10.7596	9.48176	12.9443	9.16734	3.86981	9.95539	6.6616	9.91789	3	Probable sarcosine oxidase	GO:0055114//obsolete oxidation-reduction process;GO:0055114//obsolete oxidation-reduction process;	-	GO:0008115//sarcosine oxidase activity;GO:0008115//sarcosine oxidase activity;GO:0016491//oxidoreductase activity;GO:0016491//oxidoreductase activity;	ko04146(Peroxisome);ko00310(Lysine degradation);ko00260(Glycine, serine and threonine metabolism)
Zm00001d052444	Hydroxymethylglutaryl-CoA lyase	HMGCL		1.77848					28.4273	24.448	66.508	43.4329	38.2682	37.8678	59.0434	58.8903	4	Hydroxymethylglutaryl-CoA lyase mitochondrial	GO:0006552//leucine catabolic process;GO:0006552//leucine catabolic process;GO:0006629//lipid metabolic process;GO:0006629//lipid metabolic process;GO:0046951//ketone body biosynthetic process;GO:0046951//ketone body biosynthetic process;	-	GO:0003824//catalytic activity;GO:0003824//catalytic activity;GO:0016829//lyase activity;GO:0016829//lyase activity;GO:0003824//catalytic activity;GO:0003824//catalytic activity;GO:0004419//hydroxymethylglutaryl-CoA lyase activity;GO:0004419//hydroxymethylglutaryl-CoA lyase activity;GO:0016829//lyase activity;GO:0003824//catalytic activity;GO:0003824//catalytic activity;GO:0016829//lyase activity…	ko04146(Peroxisome);ko00650(Butanoate metabolism);ko00281(Geraniol degradation);ko00280(Valine, leucine and isoleucine degradation)
Zm00001d039079	Isocitrate dehydrogenase	IDH		-1.10018					47.1549	56.532	15.028	20.5147	47.8002	38.8427	64.7065	63.9425	6	Isocitrate dehydrogenase2	GO:0006102//isocitrate metabolic process;GO:0006102//isocitrate metabolic process;GO:0055114//obsolete oxidation-reduction process;GO:0055114//obsolete oxidation-reduction process;GO:0006099//tricarboxylic acid cycle;GO:0006099//tricarboxylic acid cycle;GO:0006102//isocitrate metabolic process;GO:0006102//isocitrate metabolic process;GO:0006102//isocitrate metabolic process;GO:0006739//NADP metab…	GO:0005739//mitochondrion;	GO:0004450//isocitrate dehydrogenase (NADP+) activity;GO:0004450//isocitrate dehydrogenase (NADP+) activity;GO:0016616//oxidoreductase activity, acting on the CH-OH group of donors, NAD or NADP as acceptor;GO:0016616//oxidoreductase activity, acting on the CH-OH group of donors, NAD or NADP as acceptor;GO:0000287//magnesium ion binding;GO:0000287//magnesium ion binding;GO:0004450//isocitrate dehy…	ko05230(Central carbon metabolism in cancer);ko04146(Peroxisome);ko00720(Carbon fixation pathways in prokaryotes);ko00480(Glutathione metabolism);ko00020(Citrate cycle (TCA cycle))
Zm00001d046262					-4.77485				48.4939	48.3176	18.2004	0.741002	1.95582	0.963111	2.66164	1.84903	9	Isocitrate dehydrogenase	GO:0006102//isocitrate metabolic process;GO:0006102//isocitrate metabolic process;GO:0006102//isocitrate metabolic process;GO:0006739//NADP metabolic process;GO:0006739//NADP metabolic process;GO:0009651//response to salt stress;GO:0010043//response to zinc ion;GO:0042742//defense response to bacterium;GO:0046686//response to cadmium ion;GO:0055114//obsolete oxidation-reduction process;GO:0055114…	GO:0005739//mitochondrion;GO:0005829//cytosol;GO:0005886//plasma membrane;GO:0009506//plasmodesma;GO:0009570//chloroplast stroma;GO:0016020//membrane;GO:0016021//integral component of membrane;GO:0016021//integral component of membrane;GO:0048046//apoplast;	GO:0004450//isocitrate dehydrogenase (NADP+) activity;GO:0004450//isocitrate dehydrogenase (NADP+) activity;GO:0004450//isocitrate dehydrogenase (NADP+) activity;GO:0005507//copper ion binding;GO:0016616//oxidoreductase activity, acting on the CH-OH group of donors, NAD or NADP as acceptor;GO:0016616//oxidoreductase activity, acting on the CH-OH group of donors, NAD or NADP as acceptor;GO:0042803…	ko05230(Central carbon metabolism in cancer);ko04146(Peroxisome);ko00720(Carbon fixation pathways in prokaryotes);ko00480(Glutathione metabolism);ko00020(Citrate cycle (TCA cycle))
Zm00001d025822					-1.16086				35.6784	25.3255	16.8116	8.28688	44.7124	54.6402	33.2189	38.927	10	OSJNBa0043L24.15 protein; protein	-	-	-	ko05230(Central carbon metabolism in cancer);ko04146(Peroxisome);ko00720(Carbon fixation pathways in prokaryotes);ko00480(Glutathione metabolism);ko00020(Citrate cycle (TCA cycle))
Zm00001d021772					3.28043	3.86588	3.46894		1.23313	0.42102	1.03797	11.219	3.42391	14.1366	42.2525	55.4964	7	-	-	-	-	ko05230(Central carbon metabolism in cancer);ko04146(Peroxisome);ko00720(Carbon fixation pathways in prokaryotes);ko00480(Glutathione metabolism);ko00020(Citrate cycle (TCA cycle))
Zm00001d021770						5.61818	4.78818		0.0156767	0.00506892	0.0614675	0.0578813	0.0121496	0.134668	0.375871	0.66411	7	Peroxisomal isocitrate dehydrogenase [NADP]	GO:0006102//isocitrate metabolic process;GO:0006102//isocitrate metabolic process;GO:0055114//obsolete oxidation-reduction process;GO:0055114//obsolete oxidation-reduction process;GO:1902600//proton transmembrane transport;GO:1902600//proton transmembrane transport;GO:0006102//isocitrate metabolic process;GO:0006102//isocitrate metabolic process;GO:0055114//obsolete oxidation-reduction process;GO…	GO:0016020//membrane;GO:0016020//membrane;GO:0016020//membrane;GO:0016021//integral component of membrane;GO:0016021//integral component of membrane;GO:0016020//membrane;GO:0016020//membrane;GO:0016020//membrane;GO:0016021//integral component of membrane;GO:0016021//integral component of membrane;GO:0016020//membrane;GO:0016021//integral component of membrane;GO:0016021//integral component of mem…	GO:0004450//isocitrate dehydrogenase (NADP+) activity;GO:0004450//isocitrate dehydrogenase (NADP+) activity;GO:0016616//oxidoreductase activity, acting on the CH-OH group of donors, NAD or NADP as acceptor;GO:0016616//oxidoreductase activity, acting on the CH-OH group of donors, NAD or NADP as acceptor;GO:0004427//inorganic diphosphatase activity;GO:0004427//inorganic diphosphatase activity;GO:00…	ko05230(Central carbon metabolism in cancer);ko04146(Peroxisome);ko00720(Carbon fixation pathways in prokaryotes);ko00480(Glutathione metabolism);ko00020(Citrate cycle (TCA cycle))
Zm00001d002260	(S)-2-hydroxy-acid oxidase	HAO		-1.17958					5.3498	2.9002	1.59989	1.44186	2.51167	2.21209	3.57175	2.51406	2	Peroxisomal (S)-2-hydroxy-acid oxidase GLO1	GO:0019516//lactate oxidation;GO:0055114//obsolete oxidation-reduction process;GO:0055114//obsolete oxidation-reduction process;GO:0019516//lactate oxidation;GO:0055114//obsolete oxidation-reduction process;GO:0055114//obsolete oxidation-reduction process;GO:0055114//obsolete oxidation-reduction process;GO:0055114//obsolete oxidation-reduction process;GO:0055114//obsolete oxidation-reduction proc…	GO:0005777//peroxisome;GO:0005777//peroxisome;GO:0005777//peroxisome;GO:0005777//peroxisome;	GO:0003824//catalytic activity;GO:0003824//catalytic activity;GO:0004459//L-lactate dehydrogenase activity;GO:0008891//(S)-2-hydroxy-acid oxidase activity;GO:0008891//(S)-2-hydroxy-acid oxidase activity;GO:0010181//FMN binding;GO:0010181//FMN binding;GO:0016491//oxidoreductase activity;GO:0016491//oxidoreductase activity;GO:0003824//catalytic activity;GO:0003824//catalytic activity;GO:0004459//L-…	ko04146(Peroxisome);ko00630(Glyoxylate and dicarboxylate metabolism)
Zm00001d006868				-1.84852	-1.0091				57.1435	43.6665	10.7561	5.91325	34.9128	42.0709	24.5776	20.2329	2	Peroxisomal (S)-2-hydroxy-acid oxidase GLO4	GO:0055114//obsolete oxidation-reduction process;GO:0055114//obsolete oxidation-reduction process;GO:0055114//obsolete oxidation-reduction process;GO:0055114//obsolete oxidation-reduction process;GO:0055114//obsolete oxidation-reduction process;GO:0055114//obsolete oxidation-reduction process;GO:0055114//obsolete oxidation-reduction process;GO:0055114//obsolete oxidation-reduction process;GO:0055…	-	GO:0003824//catalytic activity;GO:0003824//catalytic activity;GO:0010181//FMN binding;GO:0010181//FMN binding;GO:0016491//oxidoreductase activity;GO:0016491//oxidoreductase activity;GO:0003824//catalytic activity;GO:0003824//catalytic activity;GO:0010181//FMN binding;GO:0010181//FMN binding;GO:0016491//oxidoreductase activity;GO:0016491//oxidoreductase activity;GO:0003824//catalytic activity;GO:0…	ko04146(Peroxisome);ko00630(Glyoxylate and dicarboxylate metabolism)
Zm00001d018810						1.34204	1.30692		95.5888	82.1855	100.927	102.979	61.4558	145.64	169.693	172.581	7	Glycolate oxidase1	GO:0019516//lactate oxidation;GO:0055114//obsolete oxidation-reduction process;GO:0055114//obsolete oxidation-reduction process;GO:0019516//lactate oxidation;GO:0055114//obsolete oxidation-reduction process;GO:0055114//obsolete oxidation-reduction process;	GO:0005777//peroxisome;GO:0005777//peroxisome;GO:0005777//peroxisome;GO:0005777//peroxisome;	GO:0003824//catalytic activity;GO:0003824//catalytic activity;GO:0004459//L-lactate dehydrogenase activity;GO:0008891//(S)-2-hydroxy-acid oxidase activity;GO:0008891//(S)-2-hydroxy-acid oxidase activity;GO:0010181//FMN binding;GO:0010181//FMN binding;GO:0016491//oxidoreductase activity;GO:0016491//oxidoreductase activity;GO:0003824//catalytic activity;GO:0003824//catalytic activity;GO:0004459//L-…	ko04146(Peroxisome);ko00630(Glyoxylate and dicarboxylate metabolism)
Zm00001d023759						4.21374	3.83087		0.0731361	0	0.0271095	0	4.58611	53.0963	72.7268	93.9235	10	Peroxisomal (S)-2-hydroxy-acid oxidase GLO4	GO:0055114//obsolete oxidation-reduction process;	-	GO:0003824//catalytic activity;GO:0003824//catalytic activity;GO:0016491//oxidoreductase activity;GO:0016491//oxidoreductase activity;	ko04146(Peroxisome);ko00630(Glyoxylate and dicarboxylate metabolism)
Zm00001d054044	Catalase	CAT	1.00671	-1.80996		1.18403	1.56633		102.07	196.766	19.7616	33.3931	181.404	501.672	600.456	457.679	4	Catalase isozyme 3	GO:0000302//response to reactive oxygen species;GO:0006979//response to oxidative stress;GO:0006979//response to oxidative stress;GO:0006979//response to oxidative stress;GO:0007623//circadian rhythm;GO:0007623//circadian rhythm;GO:0007623//circadian rhythm;GO:0009408//response to heat;GO:0009408//response to heat;GO:0009410//response to xenobiotic stimulus;GO:0009414//response to water deprivati…	GO:0005737//cytoplasm;GO:0005737//cytoplasm;GO:0005737//cytoplasm;GO:0005739//mitochondrion;GO:0005739//mitochondrion;GO:0005886//plasma membrane;GO:0005886//plasma membrane;	GO:0004096//catalase activity;GO:0004096//catalase activity;GO:0004096//catalase activity;GO:0004096//catalase activity;GO:0004096//catalase activity;GO:0004096//catalase activity;GO:0004601//peroxidase activity;GO:0005515//protein binding;GO:0016491//oxidoreductase activity;GO:0020037//heme binding;GO:0020037//heme binding;GO:0020037//heme binding;GO:0046872//metal ion binding;GO:0046872//metal …	ko05208(Chemical carcinogenesis - reactive oxygen species);ko05022(Pathways of neurodegeneration - multiple diseases);ko05014(Amyotrophic lateral sclerosis);ko04213(Longevity regulating pathway - multiple species);ko04212(Longevity regulating pathway - worm);ko04211(Longevity regulating pathway);ko04146(Peroxisome);ko04068(FoxO signaling pathway);ko04016(MAPK signaling pathway - plant);ko04011(MA…
Zm00001d025106	Superoxide dismutase, Cu-Zn family	SOD		-2.45934					3.67092	2.84004	0.45478	1.92954	4.6471	6.05039	5.56693	5.21838	10	Superoxide dismutase [Fe] 3 chloroplastic	GO:0006801//superoxide metabolic process;GO:0006801//superoxide metabolic process;GO:0019430//removal of superoxide radicals;GO:0055114//obsolete oxidation-reduction process;GO:0055114//obsolete oxidation-reduction process;GO:0055114//obsolete oxidation-reduction process;GO:0006801//superoxide metabolic process;GO:0006801//superoxide metabolic process;GO:0019430//removal of superoxide radicals;GO…	GO:0042644//chloroplast nucleoid;GO:0042644//chloroplast nucleoid;	GO:0004784//superoxide dismutase activity;GO:0004784//superoxide dismutase activity;GO:0004784//superoxide dismutase activity;GO:0016491//oxidoreductase activity;GO:0046872//metal ion binding;GO:0046872//metal ion binding;GO:0046872//metal ion binding;GO:0004784//superoxide dismutase activity;GO:0004784//superoxide dismutase activity;GO:0046872//metal ion binding;GO:0046872//metal ion binding;GO:…	ko05417(Lipid and atherosclerosis);ko05208(Chemical carcinogenesis - reactive oxygen species);ko05016(Huntington disease);ko04213(Longevity regulating pathway - multiple species);ko04212(Longevity regulating pathway - worm);ko04211(Longevity regulating pathway);ko04146(Peroxisome);ko04068(FoxO signaling pathway);ko04013(MAPK signaling pathway - fly)
Zm00001d014632				-2.4774					0.385806	0.433445	0.0464229	0.208465	2.91625	1.87366	2.95236	2.29176	5	Superoxide dismutase [Fe] 3 chloroplastic	GO:0006801//superoxide metabolic process;GO:0006801//superoxide metabolic process;GO:0019430//removal of superoxide radicals;GO:0055114//obsolete oxidation-reduction process;GO:0055114//obsolete oxidation-reduction process;GO:0055114//obsolete oxidation-reduction process;GO:0006801//superoxide metabolic process;GO:0006801//superoxide metabolic process;GO:0019430//removal of superoxide radicals;GO…	GO:0042644//chloroplast nucleoid;GO:0042644//chloroplast nucleoid;	GO:0004784//superoxide dismutase activity;GO:0004784//superoxide dismutase activity;GO:0004784//superoxide dismutase activity;GO:0004784//superoxide dismutase activity;GO:0016491//oxidoreductase activity;GO:0046872//metal ion binding;GO:0046872//metal ion binding;GO:0046872//metal ion binding;GO:0004784//superoxide dismutase activity;GO:0004784//superoxide dismutase activity;GO:0046872//metal ion…	ko05417(Lipid and atherosclerosis);ko05208(Chemical carcinogenesis - reactive oxygen species);ko05016(Huntington disease);ko04213(Longevity regulating pathway - multiple species);ko04212(Longevity regulating pathway - worm);ko04211(Longevity regulating pathway);ko04146(Peroxisome);ko04068(FoxO signaling pathway);ko04013(MAPK signaling pathway - fly)
Zm00001d031908				2.24642	-1.8921				47.0504	40.5594	150.678	45.4616	30.5133	35.2601	44.9733	51.0269	1	Superoxide dismutase	GO:0006801//superoxide metabolic process;GO:0006801//superoxide metabolic process;GO:0006979//response to oxidative stress;GO:0010039//response to iron ion;GO:0010039//response to iron ion;GO:0019430//removal of superoxide radicals;GO:0019430//removal of superoxide radicals;GO:0019430//removal of superoxide radicals;GO:0034599//cellular response to oxidative stress;GO:0035195//gene silencing by m…	GO:0005576//extracellular region;GO:0005615//extracellular space;GO:0005615//extracellular space;GO:0005737//cytoplasm;GO:0009507//chloroplast;GO:0009570//chloroplast stroma;GO:0009570//chloroplast stroma;GO:0009579//thylakoid;GO:0009579//thylakoid;GO:0048046//apoplast;GO:0048046//apoplast;	GO:0004784//superoxide dismutase activity;GO:0004784//superoxide dismutase activity;GO:0004784//superoxide dismutase activity;GO:0004784//superoxide dismutase activity;GO:0005507//copper ion binding;GO:0005507//copper ion binding;GO:0008270//zinc ion binding;GO:0016491//oxidoreductase activity;GO:0016532//superoxide dismutase copper chaperone activity;GO:0046872//metal ion binding;GO:0046872//met…	ko05208(Chemical carcinogenesis - reactive oxygen species);ko05022(Pathways of neurodegeneration - multiple diseases);ko05020(Prion disease);ko05016(Huntington disease);ko05014(Amyotrophic lateral sclerosis);ko05012(Parkinson disease);ko04213(Longevity regulating pathway - multiple species);ko04146(Peroxisome)
Zm00001d036135					-2.19428		1.63171		6.76768	5.72979	4.65484	1.09222	1.29572	1.38559	4.48736	5.22925	6	Superoxide dismutase	GO:0006801//superoxide metabolic process;GO:0006801//superoxide metabolic process;GO:0019430//removal of superoxide radicals;GO:0055114//obsolete oxidation-reduction process;GO:0055114//obsolete oxidation-reduction process;GO:0006801//superoxide metabolic process;GO:0006801//superoxide metabolic process;GO:0019430//removal of superoxide radicals;GO:0055114//obsolete oxidation-reduction process;GO…	GO:0042644//chloroplast nucleoid;GO:0042644//chloroplast nucleoid;	GO:0004784//superoxide dismutase activity;GO:0004784//superoxide dismutase activity;GO:0046872//metal ion binding;GO:0046872//metal ion binding;GO:0004784//superoxide dismutase activity;GO:0004784//superoxide dismutase activity;GO:0004784//superoxide dismutase activity;GO:0046872//metal ion binding;GO:0046872//metal ion binding;GO:0004784//superoxide dismutase activity;GO:0004784//superoxide dism…	ko05417(Lipid and atherosclerosis);ko05208(Chemical carcinogenesis - reactive oxygen species);ko05016(Huntington disease);ko04213(Longevity regulating pathway - multiple species);ko04212(Longevity regulating pathway - worm);ko04211(Longevity regulating pathway);ko04146(Peroxisome);ko04068(FoxO signaling pathway);ko04013(MAPK signaling pathway - fly)
Zm00001d045538							1.22837		10.5539	11.7127	6.57978	5.07212	3.11698	3.43556	8.15382	8.27911	9	Superoxide dismutase	GO:0006801//superoxide metabolic process;GO:0006801//superoxide metabolic process;GO:0019430//removal of superoxide radicals;GO:0055114//obsolete oxidation-reduction process;GO:0055114//obsolete oxidation-reduction process;GO:0006801//superoxide metabolic process;GO:0006801//superoxide metabolic process;GO:0019430//removal of superoxide radicals;GO:0055114//obsolete oxidation-reduction process;GO…	GO:0042644//chloroplast nucleoid;GO:0042644//chloroplast nucleoid;	GO:0004784//superoxide dismutase activity;GO:0004784//superoxide dismutase activity;GO:0004784//superoxide dismutase activity;GO:0046872//metal ion binding;GO:0046872//metal ion binding;GO:0046872//metal ion binding;GO:0004784//superoxide dismutase activity;GO:0004784//superoxide dismutase activity;GO:0046872//metal ion binding;GO:0046872//metal ion binding;	ko05417(Lipid and atherosclerosis);ko05208(Chemical carcinogenesis - reactive oxygen species);ko05016(Huntington disease);ko04213(Longevity regulating pathway - multiple species);ko04212(Longevity regulating pathway - worm);ko04211(Longevity regulating pathway);ko04146(Peroxisome);ko04068(FoxO signaling pathway);ko04013(MAPK signaling pathway - fly)
Zm00001d045384							2.36405		0.372709	0.608515	0.540304	0.629868	0.243805	0.27259	1.40403	1.61359	9	Superoxide dismutase [Fe] 3 chloroplastic	GO:0006801//superoxide metabolic process;GO:0006801//superoxide metabolic process;GO:0019430//removal of superoxide radicals;GO:0055114//obsolete oxidation-reduction process;GO:0055114//obsolete oxidation-reduction process;GO:0055114//obsolete oxidation-reduction process;GO:0006801//superoxide metabolic process;GO:0006801//superoxide metabolic process;GO:0019430//removal of superoxide radicals;GO…	GO:0042644//chloroplast nucleoid;GO:0042644//chloroplast nucleoid;	GO:0004784//superoxide dismutase activity;GO:0004784//superoxide dismutase activity;GO:0004784//superoxide dismutase activity;GO:0016491//oxidoreductase activity;GO:0046872//metal ion binding;GO:0046872//metal ion binding;GO:0046872//metal ion binding;GO:0004784//superoxide dismutase activity;GO:0004784//superoxide dismutase activity;GO:0004784//superoxide dismutase activity;GO:0016491//oxidoredu…	ko05417(Lipid and atherosclerosis);ko05208(Chemical carcinogenesis - reactive oxygen species);ko05016(Huntington disease);ko04213(Longevity regulating pathway - multiple species);ko04212(Longevity regulating pathway - worm);ko04211(Longevity regulating pathway);ko04146(Peroxisome);ko04068(FoxO signaling pathway);ko04013(MAPK signaling pathway - fly)
NCKL: leaves of N192 seedlings treated with 0 μM 2,4-epibrassinolide (EBR) application at 25°C normal temperature (CK); NCKEL: leaves of N192 seed-lings treated with 2 μM 2,4-epibrassinolide (EBR) application at 25°C normal temperature (CKE); NLTL: leaves of N192 seedlings treated with 0 μM EBR application at 15°C low-temperature (LT); NLTEL: leaves of N192 seedlings treated with 2 μM EBR applica…
