# Supplementary material for: Transcriptomic and Physiological Studies Unveil that Brassinolide Maintains the Balance of Maize’s Multiple Metabolisms under Low-Temperature Stress
Source: Int J Mol Sci. 2024 Aug 29;25(17):9396. doi: 10.3390/ijms25179396 (PMC11395154; doi:10.3390/ijms25179396)
Supplement: Supplementary file 1 [file ijms-25-09396-s001.zip › Supplementary Materials/Table S4.xlsx]

## Sheet: Sheet1
Table S4 The differentially expressed genes (DEGs) responsible for peroxidase were identified in all samples based on our RNA-sequencing
Gene_ID	Encoding protein	Abbreviation	Log2 (FC)						FPKM								Chromosome	Description	GO annotation			KEGG Pathway
			JCKL_vs_JCKEL	JCKL_vs_JLTL	JLTL_vs_JLTEL	NCKL_vs_NCKEL	NCKL_vs_NLTL	NLTL_vs_NLTEL	JCKL	JCKEL	JLTL	JLTEL	NCKL	NCKEL	NLTL	NLTEL			Biological process	Cellular component	Molecular function
Zm00001d002898	peroxidase	POD						3.43519	0.146447	0.0347069	0.140434	0.0125104	0.721952	0.132226	0.229777	2.39952	2	Peroxidase 12	GO:0006979//response to oxidative stress;GO:0006979//response to oxidative stress;GO:0006979//response to oxidative stress;GO:0042744//hydrogen peroxide catabolic process;GO:0042744//hydrogen peroxide catabolic process;GO:0042744//hydrogen peroxide catabolic process;GO:0055114//obsolete oxidation-reduction process;GO:0055114//obsolete oxidation-reduction process;GO:0055114//obsolete oxidation-red…	GO:0005576//extracellular region;GO:0005576//extracellular region;GO:0009505//plant-type cell wall;GO:0009505//plant-type cell wall;GO:0009506//plasmodesma;GO:0009506//plasmodesma;	GO:0004601//peroxidase activity;GO:0004601//peroxidase activity;GO:0004601//peroxidase activity;GO:0004601//peroxidase activity;GO:0016491//oxidoreductase activity;GO:0020037//heme binding;GO:0020037//heme binding;GO:0020037//heme binding;GO:0046872//metal ion binding;GO:0046872//metal ion binding;	ko00940(Phenylpropanoid biosynthesis)
Zm00001d002899							-2.57028		0.933879	0.422391	0.570783	0.792952	0.760145	0.267842	0.142453	0.0421822	2	Peroxidase 12	GO:0006979//response to oxidative stress;GO:0006979//response to oxidative stress;GO:0006979//response to oxidative stress;GO:0042744//hydrogen peroxide catabolic process;GO:0042744//hydrogen peroxide catabolic process;GO:0042744//hydrogen peroxide catabolic process;GO:0055114//obsolete oxidation-reduction process;GO:0055114//obsolete oxidation-reduction process;GO:0055114//obsolete oxidation-red…	GO:0005576//extracellular region;GO:0005576//extracellular region;GO:0009505//plant-type cell wall;GO:0009505//plant-type cell wall;GO:0009506//plasmodesma;GO:0009506//plasmodesma;	GO:0004601//peroxidase activity;GO:0004601//peroxidase activity;GO:0004601//peroxidase activity;GO:0004601//peroxidase activity;GO:0016491//oxidoreductase activity;GO:0020037//heme binding;GO:0020037//heme binding;GO:0020037//heme binding;GO:0046872//metal ion binding;GO:0046872//metal ion binding;	ko00940(Phenylpropanoid biosynthesis)
Zm00001d003381				3.18119			1.7749		0.415395	0.494074	2.51895	6.63101	0.154464	0.427782	0.589717	0.743076	2	Peroxidase 65	GO:0006979//response to oxidative stress;GO:0006979//response to oxidative stress;GO:0006979//response to oxidative stress;GO:0042744//hydrogen peroxide catabolic process;GO:0042744//hydrogen peroxide catabolic process;GO:0042744//hydrogen peroxide catabolic process;GO:0055114//obsolete oxidation-reduction process;GO:0055114//obsolete oxidation-reduction process;GO:0055114//obsolete oxidation-red…	GO:0005576//extracellular region;GO:0005576//extracellular region;	GO:0004601//peroxidase activity;GO:0004601//peroxidase activity;GO:0004601//peroxidase activity;GO:0016491//oxidoreductase activity;GO:0020037//heme binding;GO:0020037//heme binding;GO:0020037//heme binding;GO:0046872//metal ion binding;GO:0046872//metal ion binding;	ko00940(Phenylpropanoid biosynthesis)
Zm00001d005279				2.27324					0.775825	0.444283	2.5553	1.69379	0.167884	1.18932	0.580307	0.858108	2	Peroxidase 73	GO:0006979//response to oxidative stress;GO:0006979//response to oxidative stress;GO:0042744//hydrogen peroxide catabolic process;GO:0042744//hydrogen peroxide catabolic process;GO:0055114//obsolete oxidation-reduction process;GO:0055114//obsolete oxidation-reduction process;GO:0055114//obsolete oxidation-reduction process;GO:0098869//cellular oxidant detoxification;	-	GO:0004601//peroxidase activity;GO:0004601//peroxidase activity;GO:0004601//peroxidase activity;GO:0016491//oxidoreductase activity;GO:0020037//heme binding;GO:0020037//heme binding;GO:0046872//metal ion binding;GO:0046872//metal ion binding;	ko00940(Phenylpropanoid biosynthesis)
Zm00001d006936				2.64623	-1.67845		-4.62542	5.68444	0.519657	0.628865	2.2286	0.786101	1.10243	0.0618012	0.0499258	2.50984	2	Peroxidase 64	GO:0006979//response to oxidative stress;GO:0006979//response to oxidative stress;GO:0006979//response to oxidative stress;GO:0042744//hydrogen peroxide catabolic process;GO:0042744//hydrogen peroxide catabolic process;GO:0042744//hydrogen peroxide catabolic process;GO:0055114//obsolete oxidation-reduction process;GO:0055114//obsolete oxidation-reduction process;GO:0055114//obsolete oxidation-red…	GO:0005576//extracellular region;GO:0005576//extracellular region;GO:0009505//plant-type cell wall;GO:0009505//plant-type cell wall;GO:0009506//plasmodesma;GO:0009506//plasmodesma;	GO:0004601//peroxidase activity;GO:0004601//peroxidase activity;GO:0004601//peroxidase activity;GO:0016491//oxidoreductase activity;GO:0020037//heme binding;GO:0020037//heme binding;GO:0020037//heme binding;GO:0046872//metal ion binding;GO:0046872//metal ion binding;GO:0004601//peroxidase activity;GO:0004601//peroxidase activity;GO:0004601//peroxidase activity;GO:0004601//peroxidase activity;GO:0…	ko00940(Phenylpropanoid biosynthesis)
Zm00001d006937				2.91899			-5.19126	6.77153	0.178468	0.151915	0.911925	0.270208	0.417369	0.0342696	0.0127833	1.35997	2	Peroxidase 64	GO:0006979//response to oxidative stress;GO:0006979//response to oxidative stress;GO:0006979//response to oxidative stress;GO:0042744//hydrogen peroxide catabolic process;GO:0042744//hydrogen peroxide catabolic process;GO:0042744//hydrogen peroxide catabolic process;GO:0055114//obsolete oxidation-reduction process;GO:0055114//obsolete oxidation-reduction process;GO:0055114//obsolete oxidation-red…	GO:0005576//extracellular region;GO:0005576//extracellular region;	GO:0004601//peroxidase activity;GO:0004601//peroxidase activity;GO:0004601//peroxidase activity;GO:0016491//oxidoreductase activity;GO:0020037//heme binding;GO:0020037//heme binding;GO:0020037//heme binding;GO:0046872//metal ion binding;GO:0046872//metal ion binding;GO:0004601//peroxidase activity;GO:0004601//peroxidase activity;GO:0004601//peroxidase activity;GO:0020037//heme binding;GO:0020037/…	ko00940(Phenylpropanoid biosynthesis)
Zm00001d009140			1.96419						0.264236	0.978343	0.237213	0.392436	0.885088	0.81843	0.917153	1.19412	8	Peroxidase 64	GO:0006979//response to oxidative stress;GO:0006979//response to oxidative stress;GO:0006979//response to oxidative stress;GO:0042744//hydrogen peroxide catabolic process;GO:0042744//hydrogen peroxide catabolic process;GO:0042744//hydrogen peroxide catabolic process;GO:0055114//obsolete oxidation-reduction process;GO:0055114//obsolete oxidation-reduction process;GO:0055114//obsolete oxidation-red…	GO:0005576//extracellular region;GO:0005576//extracellular region;GO:0009505//plant-type cell wall;GO:0009505//plant-type cell wall;GO:0009506//plasmodesma;GO:0009506//plasmodesma;	GO:0004601//peroxidase activity;GO:0004601//peroxidase activity;GO:0004601//peroxidase activity;GO:0004601//peroxidase activity;GO:0016491//oxidoreductase activity;GO:0020037//heme binding;GO:0020037//heme binding;GO:0020037//heme binding;GO:0046872//metal ion binding;GO:0046872//metal ion binding;	ko00940(Phenylpropanoid biosynthesis)
Zm00001d010218				3.10281					1.11461	0.467334	6.54851	8.34371	0	0	0	0	8	Peroxidase 53	GO:0006979//response to oxidative stress;GO:0006979//response to oxidative stress;GO:0006979//response to oxidative stress;GO:0042744//hydrogen peroxide catabolic process;GO:0042744//hydrogen peroxide catabolic process;GO:0042744//hydrogen peroxide catabolic process;GO:0055114//obsolete oxidation-reduction process;GO:0055114//obsolete oxidation-reduction process;GO:0055114//obsolete oxidation-red…	GO:0005576//extracellular region;GO:0005576//extracellular region;	GO:0004601//peroxidase activity;GO:0004601//peroxidase activity;GO:0004601//peroxidase activity;GO:0016491//oxidoreductase activity;GO:0020037//heme binding;GO:0020037//heme binding;GO:0020037//heme binding;GO:0046872//metal ion binding;GO:0046872//metal ion binding;	ko00940(Phenylpropanoid biosynthesis)
Zm00001d013212					1.7448				9.48957	15.2328	12.7326	46.9263	6.00218	11.3228	4.57772	7.2515	5	Peroxidase 16	GO:0006979//response to oxidative stress;GO:0006979//response to oxidative stress;GO:0006979//response to oxidative stress;GO:0042744//hydrogen peroxide catabolic process;GO:0042744//hydrogen peroxide catabolic process;GO:0042744//hydrogen peroxide catabolic process;GO:0055114//obsolete oxidation-reduction process;GO:0055114//obsolete oxidation-reduction process;GO:0055114//obsolete oxidation-red…	GO:0005576//extracellular region;GO:0005576//extracellular region;	GO:0004601//peroxidase activity;GO:0004601//peroxidase activity;GO:0004601//peroxidase activity;GO:0016491//oxidoreductase activity;GO:0020037//heme binding;GO:0020037//heme binding;GO:0020037//heme binding;GO:0046872//metal ion binding;GO:0046872//metal ion binding;	ko00940(Phenylpropanoid biosynthesis)
Zm00001d014341					-1.2857		3.08409		40.6972	20.6626	14.9492	6.84556	5.30272	20.3991	50.2882	48.7436	5	Peroxidase 53	GO:0006979//response to oxidative stress;GO:0006979//response to oxidative stress;GO:0006979//response to oxidative stress;GO:0042744//hydrogen peroxide catabolic process;GO:0042744//hydrogen peroxide catabolic process;GO:0042744//hydrogen peroxide catabolic process;GO:0055114//obsolete oxidation-reduction process;GO:0055114//obsolete oxidation-reduction process;GO:0055114//obsolete oxidation-red…	GO:0005576//extracellular region;GO:0005576//extracellular region;	GO:0004601//peroxidase activity;GO:0004601//peroxidase activity;GO:0004601//peroxidase activity;GO:0016491//oxidoreductase activity;GO:0020037//heme binding;GO:0020037//heme binding;GO:0020037//heme binding;GO:0046872//metal ion binding;GO:0046872//metal ion binding;	ko00940(Phenylpropanoid biosynthesis)
Zm00001d014606			-1.18731				-2.13459		43.4572	18.3238	19.1066	22.0656	8.60166	10.6365	2.18513	3.54154	5	Peroxidase 45	GO:0006979//response to oxidative stress;GO:0006979//response to oxidative stress;GO:0006979//response to oxidative stress;GO:0042744//hydrogen peroxide catabolic process;GO:0042744//hydrogen peroxide catabolic process;GO:0042744//hydrogen peroxide catabolic process;GO:0055114//obsolete oxidation-reduction process;GO:0055114//obsolete oxidation-reduction process;GO:0055114//obsolete oxidation-red…	GO:0005576//extracellular region;GO:0005576//extracellular region;	GO:0004601//peroxidase activity;GO:0004601//peroxidase activity;GO:0004601//peroxidase activity;GO:0016491//oxidoreductase activity;GO:0020037//heme binding;GO:0020037//heme binding;GO:0020037//heme binding;GO:0046872//metal ion binding;GO:0046872//metal ion binding;	ko00940(Phenylpropanoid biosynthesis)
Zm00001d016182				1.0877	-1.45621				2.95896	1.77319	4.26677	1.68339	0.798011	0.303358	0.618131	0.499377	5	Peroxidase 52	GO:0006979//response to oxidative stress;GO:0006979//response to oxidative stress;GO:0006979//response to oxidative stress;GO:0042744//hydrogen peroxide catabolic process;GO:0042744//hydrogen peroxide catabolic process;GO:0042744//hydrogen peroxide catabolic process;GO:0055114//obsolete oxidation-reduction process;GO:0055114//obsolete oxidation-reduction process;GO:0055114//obsolete oxidation-red…	GO:0005576//extracellular region;GO:0005576//extracellular region;	GO:0004601//peroxidase activity;GO:0004601//peroxidase activity;GO:0004601//peroxidase activity;GO:0016491//oxidoreductase activity;GO:0020037//heme binding;GO:0020037//heme binding;GO:0020037//heme binding;GO:0046872//metal ion binding;GO:0046872//metal ion binding;GO:0004601//peroxidase activity;GO:0004601//peroxidase activity;	ko00940(Phenylpropanoid biosynthesis)
Zm00001d021965				8.22272					0.0132843	0.0659674	2.80643	0.941479	0.0213821	0.0395606	0.0258226	0.154219	7	Peroxidase 52	GO:0006979//response to oxidative stress;GO:0006979//response to oxidative stress;GO:0006979//response to oxidative stress;GO:0042744//hydrogen peroxide catabolic process;GO:0042744//hydrogen peroxide catabolic process;GO:0042744//hydrogen peroxide catabolic process;GO:0055114//obsolete oxidation-reduction process;GO:0055114//obsolete oxidation-reduction process;GO:0055114//obsolete oxidation-red…	GO:0005576//extracellular region;GO:0005576//extracellular region;	GO:0004601//peroxidase activity;GO:0004601//peroxidase activity;GO:0004601//peroxidase activity;GO:0016491//oxidoreductase activity;GO:0020037//heme binding;GO:0020037//heme binding;GO:0020037//heme binding;GO:0046872//metal ion binding;GO:0046872//metal ion binding;	ko00940(Phenylpropanoid biosynthesis)
Zm00001d022453							-2.96392		0.0400341	0.034113	0.224631	0.0789753	1.69331	1.0231	0.241832	0.281402	7	Peroxidase 52	GO:0006979//response to oxidative stress;GO:0006979//response to oxidative stress;GO:0006979//response to oxidative stress;GO:0042744//hydrogen peroxide catabolic process;GO:0042744//hydrogen peroxide catabolic process;GO:0042744//hydrogen peroxide catabolic process;GO:0055114//obsolete oxidation-reduction process;GO:0055114//obsolete oxidation-reduction process;GO:0055114//obsolete oxidation-red…	GO:0005576//extracellular region;GO:0005576//extracellular region;	GO:0004601//peroxidase activity;GO:0004601//peroxidase activity;GO:0004601//peroxidase activity;GO:0016491//oxidoreductase activity;GO:0020037//heme binding;GO:0020037//heme binding;GO:0020037//heme binding;GO:0046872//metal ion binding;GO:0046872//metal ion binding;	ko00940(Phenylpropanoid biosynthesis)
Zm00001d022456				-3.19683					58.3383	104.898	4.42039	7.3542	45.9933	53.9744	31.6983	34.5846	7	Peroxidase 42	GO:0006979//response to oxidative stress;GO:0006979//response to oxidative stress;GO:0042744//hydrogen peroxide catabolic process;GO:0042744//hydrogen peroxide catabolic process;GO:0055114//obsolete oxidation-reduction process;GO:0055114//obsolete oxidation-reduction process;GO:0055114//obsolete oxidation-reduction process;GO:0098869//cellular oxidant detoxification;GO:0006979//response to oxidat…	-	GO:0004601//peroxidase activity;GO:0004601//peroxidase activity;GO:0004601//peroxidase activity;GO:0016491//oxidoreductase activity;GO:0020037//heme binding;GO:0020037//heme binding;GO:0046872//metal ion binding;GO:0046872//metal ion binding;GO:0004601//peroxidase activity;GO:0004601//peroxidase activity;GO:0004601//peroxidase activity;GO:0020037//heme binding;GO:0020037//heme binding;GO:0046872/…	ko00940(Phenylpropanoid biosynthesis)
Zm00001d022457			1.89235	-2.75983					1.08028	3.81822	0.108912	0.0736368	31.6636	20.8104	58.5326	143.02	7	Peroxidase3	GO:0006979//response to oxidative stress;GO:0006979//response to oxidative stress;GO:0006979//response to oxidative stress;GO:0042744//hydrogen peroxide catabolic process;GO:0042744//hydrogen peroxide catabolic process;GO:0042744//hydrogen peroxide catabolic process;GO:0055114//obsolete oxidation-reduction process;GO:0055114//obsolete oxidation-reduction process;GO:0055114//obsolete oxidation-red…	GO:0005576//extracellular region;GO:0005576//extracellular region;GO:0005576//extracellular region;GO:0005576//extracellular region;	GO:0004601//peroxidase activity;GO:0004601//peroxidase activity;GO:0004601//peroxidase activity;GO:0016491//oxidoreductase activity;GO:0020037//heme binding;GO:0020037//heme binding;GO:0020037//heme binding;GO:0046872//metal ion binding;GO:0046872//metal ion binding;GO:0004601//peroxidase activity;GO:0004601//peroxidase activity;GO:0004601//peroxidase activity;GO:0016491//oxidoreductase activity;…	ko00940(Phenylpropanoid biosynthesis)
Zm00001d024734							-2.07291		14.6577	12.3018	11.1349	12.1437	5.58549	5.20553	1.48308	0.862547	10	Peroxidase 2	GO:0006979//response to oxidative stress;GO:0006979//response to oxidative stress;GO:0006979//response to oxidative stress;GO:0042744//hydrogen peroxide catabolic process;GO:0042744//hydrogen peroxide catabolic process;GO:0042744//hydrogen peroxide catabolic process;GO:0055114//obsolete oxidation-reduction process;GO:0055114//obsolete oxidation-reduction process;GO:0055114//obsolete oxidation-red…	GO:0005576//extracellular region;GO:0005576//extracellular region;GO:0009505//plant-type cell wall;GO:0009505//plant-type cell wall;GO:0009506//plasmodesma;GO:0009506//plasmodesma;	GO:0004601//peroxidase activity;GO:0004601//peroxidase activity;GO:0004601//peroxidase activity;GO:0004601//peroxidase activity;GO:0016491//oxidoreductase activity;GO:0020037//heme binding;GO:0020037//heme binding;GO:0020037//heme binding;GO:0046872//metal ion binding;GO:0046872//metal ion binding;	ko00940(Phenylpropanoid biosynthesis)
Zm00001d024745			-2.42615						0.518769	0.0939264	0.129522	0.156837	0	0	0	0	10	Peroxidase 64	GO:0006979//response to oxidative stress;GO:0006979//response to oxidative stress;GO:0006979//response to oxidative stress;GO:0042744//hydrogen peroxide catabolic process;GO:0042744//hydrogen peroxide catabolic process;GO:0042744//hydrogen peroxide catabolic process;GO:0055114//obsolete oxidation-reduction process;GO:0055114//obsolete oxidation-reduction process;GO:0055114//obsolete oxidation-red…	GO:0005576//extracellular region;GO:0005576//extracellular region;GO:0009505//plant-type cell wall;GO:0009505//plant-type cell wall;GO:0009506//plasmodesma;GO:0009506//plasmodesma;	GO:0004601//peroxidase activity;GO:0004601//peroxidase activity;GO:0004601//peroxidase activity;GO:0004601//peroxidase activity;GO:0016491//oxidoreductase activity;GO:0020037//heme binding;GO:0020037//heme binding;GO:0020037//heme binding;GO:0046872//metal ion binding;GO:0046872//metal ion binding;	ko00940(Phenylpropanoid biosynthesis)
Zm00001d024752				-2.4432			-2.8461		1.94494	0.726976	0.243952	0.674456	1.55864	1.28411	0.2421	0.343912	10	Peroxidase 64	GO:0006979//response to oxidative stress;GO:0006979//response to oxidative stress;GO:0006979//response to oxidative stress;GO:0042744//hydrogen peroxide catabolic process;GO:0042744//hydrogen peroxide catabolic process;GO:0042744//hydrogen peroxide catabolic process;GO:0055114//obsolete oxidation-reduction process;GO:0055114//obsolete oxidation-reduction process;GO:0055114//obsolete oxidation-red…	GO:0005576//extracellular region;GO:0005576//extracellular region;GO:0009505//plant-type cell wall;GO:0009505//plant-type cell wall;GO:0009506//plasmodesma;GO:0009506//plasmodesma;	GO:0004601//peroxidase activity;GO:0004601//peroxidase activity;GO:0004601//peroxidase activity;GO:0004601//peroxidase activity;GO:0016491//oxidoreductase activity;GO:0020037//heme binding;GO:0020037//heme binding;GO:0020037//heme binding;GO:0046872//metal ion binding;GO:0046872//metal ion binding;	ko00940(Phenylpropanoid biosynthesis)
Zm00001d024753			1.86137						0.29492	1.04556	0.203511	0.496029	0.0448764	0.0765837	0	0.0867205	10	peroxidase35	GO:0006979//response to oxidative stress;GO:0006979//response to oxidative stress;GO:0006979//response to oxidative stress;GO:0042744//hydrogen peroxide catabolic process;GO:0042744//hydrogen peroxide catabolic process;GO:0042744//hydrogen peroxide catabolic process;GO:0055114//obsolete oxidation-reduction process;GO:0055114//obsolete oxidation-reduction process;GO:0055114//obsolete oxidation-red…	GO:0005576//extracellular region;GO:0005576//extracellular region;GO:0009505//plant-type cell wall;GO:0009505//plant-type cell wall;GO:0009506//plasmodesma;GO:0009506//plasmodesma;	GO:0004601//peroxidase activity;GO:0004601//peroxidase activity;GO:0004601//peroxidase activity;GO:0004601//peroxidase activity;GO:0016491//oxidoreductase activity;GO:0020037//heme binding;GO:0020037//heme binding;GO:0020037//heme binding;GO:0046872//metal ion binding;GO:0046872//metal ion binding;	ko00940(Phenylpropanoid biosynthesis)
Zm00001d027411			-1.8651						1.49547	0.39708	1.8396	1.79817	2.54938	1.70105	2.87526	2.8491	1	Peroxidase 64	GO:0006979//response to oxidative stress;GO:0006979//response to oxidative stress;GO:0006979//response to oxidative stress;GO:0042744//hydrogen peroxide catabolic process;GO:0042744//hydrogen peroxide catabolic process;GO:0042744//hydrogen peroxide catabolic process;GO:0055114//obsolete oxidation-reduction process;GO:0055114//obsolete oxidation-reduction process;GO:0055114//obsolete oxidation-red…	GO:0005576//extracellular region;GO:0005576//extracellular region;GO:0009505//plant-type cell wall;GO:0009505//plant-type cell wall;GO:0009506//plasmodesma;GO:0009506//plasmodesma;	GO:0004601//peroxidase activity;GO:0004601//peroxidase activity;GO:0004601//peroxidase activity;GO:0004601//peroxidase activity;GO:0016491//oxidoreductase activity;GO:0020037//heme binding;GO:0020037//heme binding;GO:0020037//heme binding;GO:0046872//metal ion binding;GO:0046872//metal ion binding;	ko00940(Phenylpropanoid biosynthesis)
Zm00001d027710				1.57194					1.04769	1.94027	2.11283	2.73998	0.465324	0.31512	0.994899	1.19937	1	Peroxidase 60	GO:0006979//response to oxidative stress;GO:0006979//response to oxidative stress;GO:0042744//hydrogen peroxide catabolic process;GO:0042744//hydrogen peroxide catabolic process;GO:0055114//obsolete oxidation-reduction process;GO:0055114//obsolete oxidation-reduction process;GO:0055114//obsolete oxidation-reduction process;GO:0098869//cellular oxidant detoxification;GO:0098869//cellular oxidant d…	GO:0009505//plant-type cell wall;GO:0009505//plant-type cell wall;GO:0009506//plasmodesma;GO:0009506//plasmodesma;	GO:0004601//peroxidase activity;GO:0004601//peroxidase activity;GO:0004601//peroxidase activity;GO:0004601//peroxidase activity;GO:0016491//oxidoreductase activity;GO:0020037//heme binding;GO:0020037//heme binding;GO:0046872//metal ion binding;GO:0046872//metal ion binding;GO:0004601//peroxidase activity;GO:0004601//peroxidase activity;GO:0004601//peroxidase activity;GO:0004601//peroxidase activi…	ko00940(Phenylpropanoid biosynthesis)
Zm00001d028347				-4.30251	3.01091		-2.84466		6.34499	2.63625	0.216477	1.99151	0.816205	0.453569	0.126525	0.381307	1	Peroxidase 53	GO:0006979//response to oxidative stress;GO:0006979//response to oxidative stress;GO:0006979//response to oxidative stress;GO:0042744//hydrogen peroxide catabolic process;GO:0042744//hydrogen peroxide catabolic process;GO:0042744//hydrogen peroxide catabolic process;GO:0055114//obsolete oxidation-reduction process;GO:0055114//obsolete oxidation-reduction process;GO:0055114//obsolete oxidation-red…	GO:0005576//extracellular region;GO:0005576//extracellular region;	GO:0004601//peroxidase activity;GO:0004601//peroxidase activity;GO:0004601//peroxidase activity;GO:0016491//oxidoreductase activity;GO:0020037//heme binding;GO:0020037//heme binding;GO:0020037//heme binding;GO:0046872//metal ion binding;GO:0046872//metal ion binding;	ko00940(Phenylpropanoid biosynthesis)
Zm00001d028349							3.48408		0.0614158	0.210231	0.404741	0.0717098	0.795392	2.75876	9.8795	14.9647	1	Peroxidase 59	GO:0006979//response to oxidative stress;GO:0006979//response to oxidative stress;GO:0006979//response to oxidative stress;GO:0042744//hydrogen peroxide catabolic process;GO:0042744//hydrogen peroxide catabolic process;GO:0042744//hydrogen peroxide catabolic process;GO:0055114//obsolete oxidation-reduction process;GO:0055114//obsolete oxidation-reduction process;GO:0055114//obsolete oxidation-red…	GO:0005576//extracellular region;GO:0005576//extracellular region;	GO:0004601//peroxidase activity;GO:0004601//peroxidase activity;GO:0004601//peroxidase activity;GO:0016491//oxidoreductase activity;GO:0020037//heme binding;GO:0020037//heme binding;GO:0020037//heme binding;GO:0046872//metal ion binding;GO:0046872//metal ion binding;	ko00940(Phenylpropanoid biosynthesis)
Zm00001d029747							-1.04799		4.01661	3.65739	1.67524	1.04655	2.73075	2.26337	1.47688	2.12156	1	Peroxidase 64	GO:0006979//response to oxidative stress;GO:0006979//response to oxidative stress;GO:0006979//response to oxidative stress;GO:0042744//hydrogen peroxide catabolic process;GO:0042744//hydrogen peroxide catabolic process;GO:0042744//hydrogen peroxide catabolic process;GO:0055114//obsolete oxidation-reduction process;GO:0055114//obsolete oxidation-reduction process;GO:0055114//obsolete oxidation-red…	GO:0005576//extracellular region;GO:0005576//extracellular region;GO:0009505//plant-type cell wall;GO:0009505//plant-type cell wall;GO:0009506//plasmodesma;GO:0009506//plasmodesma;	GO:0004601//peroxidase activity;GO:0004601//peroxidase activity;GO:0004601//peroxidase activity;GO:0004601//peroxidase activity;GO:0016491//oxidoreductase activity;GO:0020037//heme binding;GO:0020037//heme binding;GO:0020037//heme binding;GO:0046872//metal ion binding;GO:0046872//metal ion binding;	ko00940(Phenylpropanoid biosynthesis)
Zm00001d032405				2.90743			1.98762		0.0784476	0.367241	0.411356	0.143861	0.434896	0.472437	1.91428	2.7701	1	Peroxidase 1	GO:0006979//response to oxidative stress;GO:0006979//response to oxidative stress;GO:0006979//response to oxidative stress;GO:0042744//hydrogen peroxide catabolic process;GO:0042744//hydrogen peroxide catabolic process;GO:0042744//hydrogen peroxide catabolic process;GO:0055114//obsolete oxidation-reduction process;GO:0055114//obsolete oxidation-reduction process;GO:0055114//obsolete oxidation-red…	GO:0005576//extracellular region;GO:0005576//extracellular region;GO:0009505//plant-type cell wall;GO:0009505//plant-type cell wall;GO:0009506//plasmodesma;GO:0009506//plasmodesma;	GO:0004601//peroxidase activity;GO:0004601//peroxidase activity;GO:0004601//peroxidase activity;GO:0004601//peroxidase activity;GO:0016491//oxidoreductase activity;GO:0020037//heme binding;GO:0020037//heme binding;GO:0020037//heme binding;GO:0046872//metal ion binding;GO:0046872//metal ion binding;	ko00940(Phenylpropanoid biosynthesis)
Zm00001d034129							-1.48917		2.67569	4.0014	1.41524	2.01381	5.81733	2.59244	2.31723	2.50372	1	Peroxidase 73	GO:0006979//response to oxidative stress;GO:0006979//response to oxidative stress;GO:0006979//response to oxidative stress;GO:0042744//hydrogen peroxide catabolic process;GO:0042744//hydrogen peroxide catabolic process;GO:0042744//hydrogen peroxide catabolic process;GO:0055114//obsolete oxidation-reduction process;GO:0055114//obsolete oxidation-reduction process;GO:0055114//obsolete oxidation-red…	GO:0005576//extracellular region;GO:0005576//extracellular region;	GO:0004601//peroxidase activity;GO:0004601//peroxidase activity;GO:0004601//peroxidase activity;GO:0016491//oxidoreductase activity;GO:0020037//heme binding;GO:0020037//heme binding;GO:0020037//heme binding;GO:0046872//metal ion binding;GO:0046872//metal ion binding;GO:0004601//peroxidase activity;GO:0004601//peroxidase activity;GO:0004601//peroxidase activity;GO:0016491//oxidoreductase activity;…	ko00940(Phenylpropanoid biosynthesis)
Zm00001d035336				-1.9256			3.56872		2.37988	2.87152	0.435118	0.0962535	0.147693	0.341021	1.94666	2.85664	6	Peroxidase superfamily protein	GO:0006979//response to oxidative stress;GO:0006979//response to oxidative stress;GO:0055114//obsolete oxidation-reduction process;GO:0055114//obsolete oxidation-reduction process;GO:0098869//cellular oxidant detoxification;GO:0006979//response to oxidative stress;GO:0006979//response to oxidative stress;GO:0006979//response to oxidative stress;GO:0042744//hydrogen peroxide catabolic process;GO:0…	GO:0005576//extracellular region;GO:0005576//extracellular region;GO:0009505//plant-type cell wall;GO:0009505//plant-type cell wall;GO:0009506//plasmodesma;GO:0009506//plasmodesma;	GO:0004601//peroxidase activity;GO:0004601//peroxidase activity;GO:0004601//peroxidase activity;GO:0020037//heme binding;GO:0020037//heme binding;GO:0046872//metal ion binding;GO:0004601//peroxidase activity;GO:0004601//peroxidase activity;GO:0004601//peroxidase activity;GO:0004601//peroxidase activity;GO:0016491//oxidoreductase activity;GO:0020037//heme binding;GO:0020037//heme binding;GO:002003…	ko00940(Phenylpropanoid biosynthesis)
Zm00001d037061				2.98171					1.15009	1.28718	6.06407	3.24255	0.567694	0.796676	0.75721	0.639379	6	Peroxidase 64	GO:0006979//response to oxidative stress;GO:0006979//response to oxidative stress;GO:0042744//hydrogen peroxide catabolic process;GO:0042744//hydrogen peroxide catabolic process;GO:0055114//obsolete oxidation-reduction process;GO:0055114//obsolete oxidation-reduction process;GO:0055114//obsolete oxidation-reduction process;GO:0098869//cellular oxidant detoxification;GO:0006979//response to oxidat…	GO:0009505//plant-type cell wall;GO:0009505//plant-type cell wall;GO:0009506//plasmodesma;GO:0009506//plasmodesma;	GO:0004601//peroxidase activity;GO:0004601//peroxidase activity;GO:0004601//peroxidase activity;GO:0004601//peroxidase activity;GO:0016491//oxidoreductase activity;GO:0020037//heme binding;GO:0020037//heme binding;GO:0046872//metal ion binding;GO:0046872//metal ion binding;GO:0004601//peroxidase activity;GO:0004601//peroxidase activity;GO:0004601//peroxidase activity;GO:0020037//heme binding;GO:0…	ko00940(Phenylpropanoid biosynthesis)
Zm00001d037359			1.8582	-3.82998			-2.45114		1.57448	5.47911	0.0749577	0.217715	0.69116	0.398348	0.141324	0.689878	6	Peroxidase 11	GO:0006979//response to oxidative stress;GO:0006979//response to oxidative stress;GO:0006979//response to oxidative stress;GO:0042744//hydrogen peroxide catabolic process;GO:0042744//hydrogen peroxide catabolic process;GO:0042744//hydrogen peroxide catabolic process;GO:0055114//obsolete oxidation-reduction process;GO:0055114//obsolete oxidation-reduction process;GO:0055114//obsolete oxidation-red…	GO:0005576//extracellular region;GO:0005576//extracellular region;	GO:0004601//peroxidase activity;GO:0004601//peroxidase activity;GO:0004601//peroxidase activity;GO:0016491//oxidoreductase activity;GO:0020037//heme binding;GO:0020037//heme binding;GO:0020037//heme binding;GO:0046872//metal ion binding;GO:0046872//metal ion binding;	ko00940(Phenylpropanoid biosynthesis)
Zm00001d037550							1.59711		119.544	225.016	115.838	68.0855	294.74	482.987	995.875	1275.86	6	peroxidase 5	GO:0006979//response to oxidative stress;GO:0006979//response to oxidative stress;GO:0006979//response to oxidative stress;GO:0042744//hydrogen peroxide catabolic process;GO:0042744//hydrogen peroxide catabolic process;GO:0042744//hydrogen peroxide catabolic process;GO:0055114//obsolete oxidation-reduction process;GO:0055114//obsolete oxidation-reduction process;GO:0055114//obsolete oxidation-red…	GO:0005576//extracellular region;GO:0005576//extracellular region;GO:0009505//plant-type cell wall;GO:0009505//plant-type cell wall;GO:0009506//plasmodesma;GO:0009506//plasmodesma;	GO:0004601//peroxidase activity;GO:0004601//peroxidase activity;GO:0004601//peroxidase activity;GO:0004601//peroxidase activity;GO:0016491//oxidoreductase activity;GO:0020037//heme binding;GO:0020037//heme binding;GO:0020037//heme binding;GO:0046872//metal ion binding;GO:0046872//metal ion binding;	ko00940(Phenylpropanoid biosynthesis)
Zm00001d038599							-1.29714		2.40239	2.91728	1.34899	0.918577	1.05877	0.783713	0.481572	0.367567	6	Peroxidase 1	GO:0006979//response to oxidative stress;GO:0006979//response to oxidative stress;GO:0006979//response to oxidative stress;GO:0042744//hydrogen peroxide catabolic process;GO:0042744//hydrogen peroxide catabolic process;GO:0042744//hydrogen peroxide catabolic process;GO:0055114//obsolete oxidation-reduction process;GO:0055114//obsolete oxidation-reduction process;GO:0055114//obsolete oxidation-red…	GO:0005576//extracellular region;GO:0005576//extracellular region;GO:0009505//plant-type cell wall;GO:0009505//plant-type cell wall;GO:0009506//plasmodesma;GO:0009506//plasmodesma;	GO:0004601//peroxidase activity;GO:0004601//peroxidase activity;GO:0004601//peroxidase activity;GO:0004601//peroxidase activity;GO:0016491//oxidoreductase activity;GO:0020037//heme binding;GO:0020037//heme binding;GO:0020037//heme binding;GO:0046872//metal ion binding;GO:0046872//metal ion binding;	ko00940(Phenylpropanoid biosynthesis)
Zm00001d040705			2.33225						0.165847	0.801749	0.500501	0.507735	0.42253	0.764595	0.407601	0.215728	3	Peroxidase 64	GO:0006979//response to oxidative stress;GO:0006979//response to oxidative stress;GO:0006979//response to oxidative stress;GO:0042744//hydrogen peroxide catabolic process;GO:0042744//hydrogen peroxide catabolic process;GO:0042744//hydrogen peroxide catabolic process;GO:0055114//obsolete oxidation-reduction process;GO:0055114//obsolete oxidation-reduction process;GO:0055114//obsolete oxidation-red…	GO:0005576//extracellular region;GO:0005576//extracellular region;GO:0009505//plant-type cell wall;GO:0009505//plant-type cell wall;GO:0009506//plasmodesma;GO:0009506//plasmodesma;GO:0005576//extracellular region;GO:0005576//extracellular region;	GO:0004601//peroxidase activity;GO:0004601//peroxidase activity;GO:0004601//peroxidase activity;GO:0004601//peroxidase activity;GO:0016491//oxidoreductase activity;GO:0020037//heme binding;GO:0020037//heme binding;GO:0020037//heme binding;GO:0046872//metal ion binding;GO:0046872//metal ion binding;GO:0004601//peroxidase activity;GO:0004601//peroxidase activity;GO:0004601//peroxidase activity;GO:0…	ko00940(Phenylpropanoid biosynthesis)
Zm00001d042022				-1.56126					65.7041	66.997	15.1924	8.84538	47.5481	98.1302	33.043	29.3449	3	Peroxidase 12	GO:0006979//response to oxidative stress;GO:0006979//response to oxidative stress;GO:0006979//response to oxidative stress;GO:0042744//hydrogen peroxide catabolic process;GO:0042744//hydrogen peroxide catabolic process;GO:0042744//hydrogen peroxide catabolic process;GO:0055114//obsolete oxidation-reduction process;GO:0055114//obsolete oxidation-reduction process;GO:0055114//obsolete oxidation-red…	GO:0005576//extracellular region;GO:0005576//extracellular region;GO:0009505//plant-type cell wall;GO:0009505//plant-type cell wall;GO:0009506//plasmodesma;GO:0009506//plasmodesma;	GO:0004601//peroxidase activity;GO:0004601//peroxidase activity;GO:0004601//peroxidase activity;GO:0004601//peroxidase activity;GO:0016491//oxidoreductase activity;GO:0020037//heme binding;GO:0020037//heme binding;GO:0020037//heme binding;GO:0046872//metal ion binding;GO:0046872//metal ion binding;	ko00940(Phenylpropanoid biosynthesis)
Zm00001d043238							-2.1837		25.559	22.03	22.1463	21.7276	16.4156	4.98263	4.0309	4.80365	3	Peroxidase 56	GO:0006979//response to oxidative stress;GO:0006979//response to oxidative stress;GO:0006979//response to oxidative stress;GO:0042744//hydrogen peroxide catabolic process;GO:0042744//hydrogen peroxide catabolic process;GO:0042744//hydrogen peroxide catabolic process;GO:0055114//obsolete oxidation-reduction process;GO:0055114//obsolete oxidation-reduction process;GO:0055114//obsolete oxidation-red…	GO:0005576//extracellular region;GO:0005576//extracellular region;GO:0009505//plant-type cell wall;GO:0009505//plant-type cell wall;GO:0009506//plasmodesma;GO:0009506//plasmodesma;GO:0005576//extracellular region;GO:0005576//extracellular region;	GO:0004601//peroxidase activity;GO:0004601//peroxidase activity;GO:0004601//peroxidase activity;GO:0004601//peroxidase activity;GO:0016491//oxidoreductase activity;GO:0020037//heme binding;GO:0020037//heme binding;GO:0020037//heme binding;GO:0046872//metal ion binding;GO:0046872//metal ion binding;GO:0004601//peroxidase activity;GO:0004601//peroxidase activity;GO:0004601//peroxidase activity;GO:0…	ko00940(Phenylpropanoid biosynthesis)
Zm00001d045845					2.0098				4.38412	3.12583	1.03559	4.52426	2.44277	4.68901	2.29235	2.08122	9	Peroxidase 1	GO:0006979//response to oxidative stress;GO:0006979//response to oxidative stress;GO:0006979//response to oxidative stress;GO:0042744//hydrogen peroxide catabolic process;GO:0042744//hydrogen peroxide catabolic process;GO:0042744//hydrogen peroxide catabolic process;GO:0055114//obsolete oxidation-reduction process;GO:0055114//obsolete oxidation-reduction process;GO:0055114//obsolete oxidation-red…	GO:0005576//extracellular region;GO:0005576//extracellular region;GO:0009505//plant-type cell wall;GO:0009505//plant-type cell wall;GO:0009506//plasmodesma;GO:0009506//plasmodesma;	GO:0004601//peroxidase activity;GO:0004601//peroxidase activity;GO:0004601//peroxidase activity;GO:0004601//peroxidase activity;GO:0016491//oxidoreductase activity;GO:0020037//heme binding;GO:0020037//heme binding;GO:0020037//heme binding;GO:0046872//metal ion binding;GO:0046872//metal ion binding;	ko00940(Phenylpropanoid biosynthesis)
Zm00001d046035							-2.90745		0.182486	0.0246647	0	0	0.357101	0.072526	0.0533492	0.051435	9	Peroxidase 52	GO:0006979//response to oxidative stress;GO:0006979//response to oxidative stress;GO:0006979//response to oxidative stress;GO:0042744//hydrogen peroxide catabolic process;GO:0042744//hydrogen peroxide catabolic process;GO:0042744//hydrogen peroxide catabolic process;GO:0055114//obsolete oxidation-reduction process;GO:0055114//obsolete oxidation-reduction process;GO:0055114//obsolete oxidation-red…	GO:0005576//extracellular region;GO:0005576//extracellular region;	GO:0004601//peroxidase activity;GO:0004601//peroxidase activity;GO:0004601//peroxidase activity;GO:0016491//oxidoreductase activity;GO:0020037//heme binding;GO:0020037//heme binding;GO:0020037//heme binding;GO:0046872//metal ion binding;GO:0046872//metal ion binding;	ko00940(Phenylpropanoid biosynthesis)
Zm00001d046184								1.35407	5.23662	9.26237	7.17917	3.87606	8.89006	24.6055	10.8429	27.3083	9	Peroxidase 52	GO:0006979//response to oxidative stress;GO:0006979//response to oxidative stress;GO:0006979//response to oxidative stress;GO:0042744//hydrogen peroxide catabolic process;GO:0042744//hydrogen peroxide catabolic process;GO:0042744//hydrogen peroxide catabolic process;GO:0055114//obsolete oxidation-reduction process;GO:0055114//obsolete oxidation-reduction process;GO:0055114//obsolete oxidation-red…	GO:0005576//extracellular region;GO:0005576//extracellular region;	GO:0004601//peroxidase activity;GO:0004601//peroxidase activity;GO:0004601//peroxidase activity;GO:0016491//oxidoreductase activity;GO:0020037//heme binding;GO:0020037//heme binding;GO:0020037//heme binding;GO:0046872//metal ion binding;GO:0046872//metal ion binding;	ko00940(Phenylpropanoid biosynthesis)
Zm00001d047358								1.27591	6.10682	7.97378	1.34968	1.94635	4.48969	6.36163	6.32852	15.0367	9	Peroxidase K	GO:0006979//response to oxidative stress;GO:0006979//response to oxidative stress;GO:0006979//response to oxidative stress;GO:0042744//hydrogen peroxide catabolic process;GO:0042744//hydrogen peroxide catabolic process;GO:0042744//hydrogen peroxide catabolic process;GO:0055114//obsolete oxidation-reduction process;GO:0055114//obsolete oxidation-reduction process;GO:0055114//obsolete oxidation-red…	GO:0005576//extracellular region;GO:0005576//extracellular region;GO:0009505//plant-type cell wall;GO:0009505//plant-type cell wall;GO:0009506//plasmodesma;GO:0009506//plasmodesma;	GO:0004601//peroxidase activity;GO:0004601//peroxidase activity;GO:0004601//peroxidase activity;GO:0004601//peroxidase activity;GO:0016491//oxidoreductase activity;GO:0020037//heme binding;GO:0020037//heme binding;GO:0020037//heme binding;GO:0046872//metal ion binding;GO:0046872//metal ion binding;	ko00940(Phenylpropanoid biosynthesis)
Zm00001d049071			1.45447				2.79867	-1.87847	0.405474	1.05321	0.216758	0.074432	0.090647	1.28065	0.708778	0.186802	4	Peroxidase superfamily protein	GO:0006979//response to oxidative stress;GO:0006979//response to oxidative stress;GO:0006979//response to oxidative stress;GO:0042744//hydrogen peroxide catabolic process;GO:0042744//hydrogen peroxide catabolic process;GO:0042744//hydrogen peroxide catabolic process;GO:0055114//obsolete oxidation-reduction process;GO:0055114//obsolete oxidation-reduction process;GO:0055114//obsolete oxidation-red…	GO:0005576//extracellular region;GO:0005576//extracellular region;GO:0009505//plant-type cell wall;GO:0009505//plant-type cell wall;GO:0009506//plasmodesma;GO:0009506//plasmodesma;	GO:0004601//peroxidase activity;GO:0004601//peroxidase activity;GO:0004601//peroxidase activity;GO:0004601//peroxidase activity;GO:0016491//oxidoreductase activity;GO:0020037//heme binding;GO:0020037//heme binding;GO:0020037//heme binding;GO:0046872//metal ion binding;GO:0046872//metal ion binding;	ko00940(Phenylpropanoid biosynthesis)
Zm00001d052335			1.33018						2.88751	6.93618	0.842583	0.506841	3.34091	4.01279	1.86009	3.3328	4	Peroxidase 67	GO:0006979//response to oxidative stress;GO:0006979//response to oxidative stress;GO:0042744//hydrogen peroxide catabolic process;GO:0042744//hydrogen peroxide catabolic process;GO:0055114//obsolete oxidation-reduction process;GO:0055114//obsolete oxidation-reduction process;GO:0055114//obsolete oxidation-reduction process;GO:0098869//cellular oxidant detoxification;GO:0006979//response to oxidat…	GO:0005576//extracellular region;GO:0005576//extracellular region;	GO:0004601//peroxidase activity;GO:0004601//peroxidase activity;GO:0004601//peroxidase activity;GO:0016491//oxidoreductase activity;GO:0020037//heme binding;GO:0020037//heme binding;GO:0046872//metal ion binding;GO:0046872//metal ion binding;GO:0004601//peroxidase activity;GO:0004601//peroxidase activity;GO:0004601//peroxidase activity;GO:0016491//oxidoreductase activity;GO:0020037//heme binding;…	ko00940(Phenylpropanoid biosynthesis)
Zm00001d053839			-1.21045						4.1954	1.73883	1.46178	1.24415	2.35239	0.96814	1.639	1.15925	4	Peroxidase 3	GO:0006979//response to oxidative stress;GO:0006979//response to oxidative stress;GO:0055114//obsolete oxidation-reduction process;GO:0055114//obsolete oxidation-reduction process;GO:0098869//cellular oxidant detoxification;	GO:0009505//plant-type cell wall;GO:0009506//plasmodesma;	GO:0004601//peroxidase activity;GO:0004601//peroxidase activity;GO:0004601//peroxidase activity;GO:0004601//peroxidase activity;GO:0020037//heme binding;GO:0020037//heme binding;GO:0046872//metal ion binding;	ko00940(Phenylpropanoid biosynthesis)
NCKL: leaves of N192 seedlings treated with 0 μM 2,4-epibrassinolide (EBR) application at 25°C normal temperature (CK); NCKEL: leaves of N192 seed-lings treated with 2 μM 2,4-epibrassinolide (EBR) application at 25°C normal temperature (CKE); NLTL: leaves of N192 seedlings treated with 0 μM EBR application at 15°C low-temperature (LT); NLTEL: leaves of N192 seedlings treated with 2 μM EBR applica…
