# Supplementary material for: Transcriptomic and Physiological Studies Unveil that Brassinolide Maintains the Balance of Maize’s Multiple Metabolisms under Low-Temperature Stress
Source: Int J Mol Sci. 2024 Aug 29;25(17):9396. doi: 10.3390/ijms25179396 (PMC11395154; doi:10.3390/ijms25179396)
Supplement: Supplementary file 1 [file ijms-25-09396-s001.zip › Supplementary Materials/Table S5.xlsx]

## Sheet: Sheet1
Table S5 The differentially expressed genes (DEGs) involved in eight plant hormone signal transduction were identified in all samples based on our RNA-sequencing
Gene_ID	Encoding protein	Abbreviation	Log2 (FC)						FPKM								Chromosome	Description	GO annotation			KEGG Pathway
			JCKL_vs_JCKEL	JCKL_vs_JLTL	JLTL_vs_JLTEL	NCKL_vs_NCKEL	NCKL_vs_NLTL	NLTL_vs_NLTEL	JCKL	JCKEL	JLTL	JLTEL	NCKL	NCKEL	NLTL	NLTEL			Biological process	Cellular component	Molecular function
Auxin signal
Zm00001d042809	Auxin influx carrier (AUX1 LAX family)	AUX1		1.01553					2.18424	1.85688	3.00177	3.0991	4.24907	7.15769	2.49468	2.26284	3	Auxin transporter-like protein 1	GO:0003333//amino acid transmembrane transport;GO:0003333//amino acid transmembrane transport;	GO:0016020//membrane;GO:0016021//integral component of membrane;GO:0016021//integral component of membrane;GO:0005886//plasma membrane;GO:0016020//membrane;GO:0016021//integral component of membrane;GO:0016021//integral component of membrane;GO:0016020//membrane;GO:0016021//integral component of membrane;GO:0016021//integral component of membrane;GO:0016020//membrane;GO:0016021//integral componen…	GO:0015171//amino acid transmembrane transporter activity;GO:0015171//amino acid transmembrane transporter activity;	ko04075(Plant hormone signal transduction)
Zm00001d038275							-1.52572		0.93589	1.6819	0.686956	0.611961	0.427511	0.285322	0.16534	0.135057	6	Auxin transporter-like protein 1	GO:0003333//amino acid transmembrane transport;GO:0003333//amino acid transmembrane transport;	GO:0016020//membrane;GO:0016021//integral component of membrane;GO:0016021//integral component of membrane;GO:0016020//membrane;GO:0016021//integral component of membrane;GO:0016021//integral component of membrane;GO:0005886//plasma membrane;GO:0016020//membrane;GO:0016021//integral component of membrane;GO:0016021//integral component of membrane;GO:0016020//membrane;GO:0016021//integral componen…	GO:0015171//amino acid transmembrane transporter activity;GO:0015171//amino acid transmembrane transporter activity;GO:0003676//nucleic acid binding;GO:0008270//zinc ion binding;GO:0046872//metal ion binding;	ko04075(Plant hormone signal transduction)
Zm00001d010863	Transport inhibitor response 1	TIR1				1.47084	1.26022		4.9935	5.49486	2.74013	1.82212	2.59204	6.57965	6.93099	7.91592	8	Protein TRANSPORT INHIBITOR RESPONSE 1	-	-	GO:0005515//protein binding;	ko04075(Plant hormone signal transduction)
Zm00001d008749	Auxin-responsive protein IAA	AUX/IAA	-1.22062						2.05783	0.847314	3.91423	1.54646	1.741	2.27902	1.26568	1.42324	8	barren inflorescence1	GO:0006351//transcription, DNA-templated;GO:0006355//regulation of transcription, DNA-templated;GO:0006355//regulation of transcription, DNA-templated;GO:0009734//auxin-activated signaling pathway;GO:0009734//auxin-activated signaling pathway;GO:0006351//transcription, DNA-templated;GO:0006355//regulation of transcription, DNA-templated;GO:0006355//regulation of transcription, DNA-templated;GO:00…	GO:0005634//nucleus;GO:0005634//nucleus;GO:0005634//nucleus;GO:0005634//nucleus;GO:0005634//nucleus;GO:0005634//nucleus;GO:0016020//membrane;GO:0016021//integral component of membrane;GO:0016021//integral component of membrane;GO:0005634//nucleus;GO:0005634//nucleus;GO:0005634//nucleus;	GO:0005515//protein binding;GO:0005515//protein binding;	ko04075(Plant hormone signal transduction)
Zm00001d052934			2.79848						0.0519146	0.348566	0.0167906	0.0599044	0	0.00905993	0.00922349	0.0296493	4	Auxin-responsive protein [Source:UniProtKB/TrEMBL;Acc:A0A1D6QKZ2]	GO:0006351//transcription, DNA-templated;GO:0006355//regulation of transcription, DNA-templated;GO:0006355//regulation of transcription, DNA-templated;GO:0009734//auxin-activated signaling pathway;GO:0009734//auxin-activated signaling pathway;	GO:0005634//nucleus;GO:0005634//nucleus;GO:0005634//nucleus;	-	ko04075(Plant hormone signal transduction)
Zm00001d010411			1.30014	1.76733					13.6816	32.0831	31.8327	112.867	23.1612	15.7607	24.2553	18.5845	8	Auxin-responsive protein IAA27	GO:0006351//transcription, DNA-templated;GO:0006355//regulation of transcription, DNA-templated;GO:0006355//regulation of transcription, DNA-templated;GO:0009734//auxin-activated signaling pathway;GO:0009734//auxin-activated signaling pathway;GO:0006351//transcription, DNA-templated;GO:0006355//regulation of transcription, DNA-templated;GO:0006355//regulation of transcription, DNA-templated;GO:00…	GO:0005634//nucleus;GO:0005634//nucleus;GO:0005634//nucleus;GO:0005634//nucleus;GO:0005634//nucleus;GO:0005634//nucleus;GO:0005634//nucleus;GO:0005634//nucleus;GO:0005634//nucleus;GO:0005634//nucleus;GO:0005634//nucleus;GO:0005634//nucleus;GO:0005634//nucleus;GO:0005634//nucleus;GO:0005634//nucleus;	GO:0005515//protein binding;GO:0005515//protein binding;GO:0005515//protein binding;GO:0005515//protein binding;GO:0005515//protein binding;	ko04075(Plant hormone signal transduction)
Zm00001d000288				-3.04486					0.787104	0.452885	0.0670739	0.0919561	0.93146	1.49258	1.2052	0.886207	B73V4_ctg104	Auxin-responsive protein IAA29	GO:0006351//transcription, DNA-templated;GO:0006355//regulation of transcription, DNA-templated;GO:0006355//regulation of transcription, DNA-templated;GO:0009734//auxin-activated signaling pathway;GO:0009734//auxin-activated signaling pathway;GO:0006351//transcription, DNA-templated;GO:0006355//regulation of transcription, DNA-templated;GO:0006355//regulation of transcription, DNA-templated;GO:00…	GO:0005634//nucleus;GO:0005634//nucleus;GO:0005634//nucleus;GO:0005634//nucleus;GO:0005634//nucleus;GO:0005634//nucleus;	GO:0005515//protein binding;GO:0005515//protein binding;	ko04075(Plant hormone signal transduction)
Zm00001d010360				-3.30773					0.769703	0.601874	0.05251	0.201915	0.824932	0.551833	0.41172	0.859002	8	Auxin-responsive protein IAA26	GO:0006351//transcription, DNA-templated;GO:0006355//regulation of transcription, DNA-templated;GO:0006355//regulation of transcription, DNA-templated;GO:0009734//auxin-activated signaling pathway;GO:0009734//auxin-activated signaling pathway;	GO:0005634//nucleus;GO:0005634//nucleus;GO:0005634//nucleus;	GO:0005515//protein binding;	ko04075(Plant hormone signal transduction)
Zm00001d039513				-1.07704					17.1207	10.5331	5.48934	5.59345	17.363	16.4788	18.9777	27.0701	3	Auxin-responsive protein IAA26	GO:0006351//transcription, DNA-templated;GO:0006355//regulation of transcription, DNA-templated;GO:0006355//regulation of transcription, DNA-templated;GO:0009734//auxin-activated signaling pathway;GO:0009734//auxin-activated signaling pathway;	GO:0005634//nucleus;GO:0005634//nucleus;GO:0005634//nucleus;	GO:0005515//protein binding;	ko04075(Plant hormone signal transduction)
Zm00001d030993				-2.00116					3.05379	4.56065	0.510657	1.43223	13.7546	18.6317	14.7481	12.5891	1	Auxin-responsive protein IAA4	GO:0006351//transcription, DNA-templated;GO:0006355//regulation of transcription, DNA-templated;GO:0006355//regulation of transcription, DNA-templated;GO:0009734//auxin-activated signaling pathway;GO:0009734//auxin-activated signaling pathway;	GO:0005634//nucleus;GO:0005634//nucleus;GO:0005634//nucleus;	GO:0005515//protein binding;	ko04075(Plant hormone signal transduction)
Zm00001d033976				4.40435					2.26143	2.90206	32.8124	38.4356	2.78628	4.47552	2.79811	3.30836	1	Aux/IAA-transcription factor4	GO:0006351//transcription, DNA-templated;GO:0006355//regulation of transcription, DNA-templated;GO:0006355//regulation of transcription, DNA-templated;GO:0009734//auxin-activated signaling pathway;GO:0009734//auxin-activated signaling pathway;GO:0006351//transcription, DNA-templated;GO:0006355//regulation of transcription, DNA-templated;GO:0006355//regulation of transcription, DNA-templated;GO:00…	GO:0005634//nucleus;GO:0005634//nucleus;GO:0005634//nucleus;GO:0005634//nucleus;GO:0005634//nucleus;GO:0005634//nucleus;GO:0005634//nucleus;GO:0005634//nucleus;GO:0005634//nucleus;GO:0005634//nucleus;GO:0005634//nucleus;GO:0005634//nucleus;	GO:0005515//protein binding;GO:0005515//protein binding;GO:0005515//protein binding;GO:0005515//protein binding;	ko04075(Plant hormone signal transduction)
Zm00001d018414				4.7071	-2.65039		1.14623		0.232188	0.170911	4.15519	0.731735	6.93245	12.8952	17.1136	14.6036	5	IAA9-auxin-responsive Aux/IAA family member	GO:0006351//transcription, DNA-templated;GO:0006355//regulation of transcription, DNA-templated;GO:0006355//regulation of transcription, DNA-templated;GO:0009734//auxin-activated signaling pathway;GO:0009734//auxin-activated signaling pathway;	GO:0005634//nucleus;GO:0005634//nucleus;GO:0005634//nucleus;	GO:0005515//protein binding;	ko04075(Plant hormone signal transduction)
Zm00001d018973				2.87682					17.2227	14.0592	86.5744	57.3453	17.5602	18.9804	11.2631	12.1525	7	IAA24-auxin-responsive Aux/IAA family member	GO:0006351//transcription, DNA-templated;GO:0006355//regulation of transcription, DNA-templated;GO:0006355//regulation of transcription, DNA-templated;GO:0009734//auxin-activated signaling pathway;GO:0009734//auxin-activated signaling pathway;	GO:0005634//nucleus;GO:0005634//nucleus;GO:0005634//nucleus;	GO:0005515//protein binding;	ko04075(Plant hormone signal transduction)
Zm00001d016277				3.60071	-1.93179		-2.074		0.467308	0.606957	3.92465	1.13785	3.84583	0.437928	1.02062	3.81359	5	Auxin-responsive protein IAA26	GO:0006351//transcription, DNA-templated;GO:0006355//regulation of transcription, DNA-templated;GO:0006355//regulation of transcription, DNA-templated;GO:0009734//auxin-activated signaling pathway;GO:0009734//auxin-activated signaling pathway;GO:0006351//transcription, DNA-templated;GO:0006355//regulation of transcription, DNA-templated;GO:0006355//regulation of transcription, DNA-templated;GO:00…	GO:0005634//nucleus;GO:0005634//nucleus;GO:0005634//nucleus;GO:0005634//nucleus;GO:0005634//nucleus;GO:0005634//nucleus;GO:0005634//nucleus;GO:0005634//nucleus;GO:0005634//nucleus;	GO:0005515//protein binding;GO:0005515//protein binding;GO:0005515//protein binding;	ko04075(Plant hormone signal transduction)
Zm00001d008201				3.77746	-2.33751				0.592891	1.40336	5.34305	1.21238	0.0294672	0.0724309	0.0368724	0.145081	8	Auxin-responsive protein IAA20	GO:0006351//transcription, DNA-templated;GO:0006355//regulation of transcription, DNA-templated;GO:0006355//regulation of transcription, DNA-templated;GO:0009734//auxin-activated signaling pathway;GO:0009734//auxin-activated signaling pathway;	GO:0005634//nucleus;GO:0005634//nucleus;GO:0005634//nucleus;GO:0016020//membrane;GO:0016021//integral component of membrane;GO:0016021//integral component of membrane;	GO:0005515//protein binding;	ko04075(Plant hormone signal transduction)
Zm00001d041418				3.69725					3.85024	2.78952	34.2537	28.9544	4.11312	6.15186	4.35984	3.46636	3	Auxin-responsive protein IAA4	GO:0006351//transcription, DNA-templated;GO:0006355//regulation of transcription, DNA-templated;GO:0006355//regulation of transcription, DNA-templated;GO:0009734//auxin-activated signaling pathway;GO:0009734//auxin-activated signaling pathway;	GO:0005634//nucleus;GO:0005634//nucleus;GO:0005634//nucleus;	GO:0005515//protein binding;	ko04075(Plant hormone signal transduction)
Zm00001d009532				1.62841	-1.27671				13.9879	10.589	29.3845	13.5261	9.20688	14.7785	14.154	14.0627	8	IAA19-auxin-responsive Aux/IAA family member	GO:0006351//transcription, DNA-templated;GO:0006355//regulation of transcription, DNA-templated;GO:0006355//regulation of transcription, DNA-templated;GO:0009734//auxin-activated signaling pathway;GO:0009734//auxin-activated signaling pathway;	GO:0005634//nucleus;GO:0005634//nucleus;GO:0005634//nucleus;	GO:0005515//protein binding;	ko04075(Plant hormone signal transduction)
Zm00001d041416				2.37003					4.94164	7.42953	17.3697	11.8312	12.0374	14.9431	15.7894	12.8775	3	Auxin-responsive protein IAA14	GO:0006351//transcription, DNA-templated;GO:0006355//regulation of transcription, DNA-templated;GO:0006355//regulation of transcription, DNA-templated;GO:0009734//auxin-activated signaling pathway;GO:0009734//auxin-activated signaling pathway;GO:0006351//transcription, DNA-templated;GO:0006355//regulation of transcription, DNA-templated;GO:0006355//regulation of transcription, DNA-templated;GO:00…	GO:0005634//nucleus;GO:0005634//nucleus;GO:0005634//nucleus;GO:0005634//nucleus;GO:0005634//nucleus;GO:0005634//nucleus;GO:0016020//membrane;GO:0016021//integral component of membrane;GO:0016021//integral component of membrane;	GO:0005515//protein binding;GO:0005515//protein binding;	ko04075(Plant hormone signal transduction)
Zm00001d036918					-4.08222		-1.26726		14.5488	27.6754	17.2772	1.15086	37.7694	21.616	17.5286	11.7901	6	Auxin-responsive protein IAA15	GO:0006351//transcription, DNA-templated;GO:0006355//regulation of transcription, DNA-templated;GO:0006355//regulation of transcription, DNA-templated;GO:0009734//auxin-activated signaling pathway;GO:0009734//auxin-activated signaling pathway;	GO:0005634//nucleus;GO:0005634//nucleus;GO:0005634//nucleus;	GO:0005515//protein binding;	ko04075(Plant hormone signal transduction)
Zm00001d045203						-2.39368			0.0119486	0.0232924	0.0109887	0	10.2334	1.16958	6.44462	2.14383	9	Auxin-responsive protein IAA29	GO:0006351//transcription, DNA-templated;GO:0006355//regulation of transcription, DNA-templated;GO:0006355//regulation of transcription, DNA-templated;GO:0009734//auxin-activated signaling pathway;GO:0009734//auxin-activated signaling pathway;	GO:0005634//nucleus;GO:0005634//nucleus;GO:0005634//nucleus;	GO:0005515//protein binding;	ko04075(Plant hormone signal transduction)
Zm00001d003601	Auxin response factor	ARF			-1.22577	-1.80477	-1.53324		54.1818	57.3599	56.8842	26.9743	112.149	51.1707	43.2531	35.2149	2	Auxin response factor 6	GO:0006351//transcription, DNA-templated;GO:0006355//regulation of transcription, DNA-templated;GO:0006355//regulation of transcription, DNA-templated;GO:0009725//response to hormone;GO:0009725//response to hormone;GO:0009734//auxin-activated signaling pathway;GO:0009734//auxin-activated signaling pathway;GO:0006351//transcription, DNA-templated;GO:0006355//regulation of transcription, DNA-templa…	GO:0005634//nucleus;GO:0005634//nucleus;GO:0005634//nucleus;GO:0005634//nucleus;GO:0005634//nucleus;GO:0005634//nucleus;GO:0005634//nucleus;GO:0005634//nucleus;GO:0005634//nucleus;GO:0005634//nucleus;GO:0005634//nucleus;GO:0005634//nucleus;GO:0005634//nucleus;GO:0005634//nucleus;GO:0005634//nucleus;GO:0005634//nucleus;GO:0005634//nucleus;GO:0005634//nucleus;GO:0005634//nucleus;GO:0005634//nucleus…	GO:0003677//DNA binding;GO:0003677//DNA binding;GO:0003677//DNA binding;GO:0005515//protein binding;GO:0003677//DNA binding;GO:0003677//DNA binding;GO:0003677//DNA binding;GO:0003677//DNA binding;GO:0003677//DNA binding;GO:0003677//DNA binding;GO:0003677//DNA binding;GO:0003677//DNA binding;GO:0003677//DNA binding;GO:0003677//DNA binding;GO:0003677//DNA binding;GO:0003677//DNA binding;GO:0005515/…	ko04075(Plant hormone signal transduction)
Zm00001d022473	Auxin responsive GH3 gene family	GH3	-1.11075	-2.80184					2.76824	1.22454	0.271345	0.409718	0.931283	0.695677	0.62338	1.11529	7	Putative indole-3-acetic acid-amido synthetase GH3.9	-	GO:0005737//cytoplasm;GO:0009941//chloroplast envelope;GO:0009941//chloroplast envelope;	GO:0016881//acid-amino acid ligase activity;	ko04075(Plant hormone signal transduction)
Zm00001d022017				-3.38774		-3.66416	-3.468		1.9735	1.6309	0.132971	0.382357	13.2522	1.99142	1.33647	1.14277	7	Probable indole-3-acetic acid-amido synthetase GH3.1	-	GO:0005737//cytoplasm;	GO:0016881//acid-amino acid ligase activity;	ko04075(Plant hormone signal transduction)
Zm00001d006753				4.42799	-1.57729		-1.91999	1.42956	0.178196	0.344975	2.68319	0.994891	1.05679	2.23253	0.312442	0.821966	2	Indole-3-acetic acid amido synthetase	-	GO:0005737//cytoplasm;	GO:0016881//acid-amino acid ligase activity;	ko04075(Plant hormone signal transduction)
Zm00001d007395				3.30982	2.75256		-1.72499		0.131424	0.429807	0.877336	6.53509	0.505223	0.285136	0.170479	0.0899794	2	Indole-3-acetic acid-amido synthetase GH3.17	-	GO:0005737//cytoplasm;	GO:0016881//acid-amino acid ligase activity;	ko04075(Plant hormone signal transduction)
Zm00001d008957					-1.75977				10.8257	9.53813	10.2668	3.31035	11.301	11.3645	7.7571	6.64144	8	Indole-3-acetic acid-amido synthetase GH3.6	GO:0009611//response to wounding;GO:0009694//jasmonic acid metabolic process;GO:0009864//induced systemic resistance, jasmonic acid mediated signaling pathway;	GO:0005737//cytoplasm;	GO:0016881//acid-amino acid ligase activity;GO:0080123//jasmonate-amino synthetase activity;GO:0102053//(-)-jasmonoyl-isoleucine synthetase activity;GO:0102057//jasmonoyl-valine synthetase activity;GO:0102058//jasmonoyl-leucine synthetase activity;	ko04075(Plant hormone signal transduction)
Zm00001d002374	SAUR family protein	SAUR		-4.34542					2.07866	2.6574	0.0684382	0.157607	0.533603	1.09558	0.169776	0	2	SAUR-like auxin-responsive protein family	GO:0009733//response to auxin;GO:0009733//response to auxin;	-	-	ko04075(Plant hormone signal transduction)
Zm00001d026308				5.90296					0.137361	0.734059	5.60284	2.74789	0.564318	0.971734	0.508797	0.564888	10	Auxin-responsive protein SAUR71	GO:0009733//response to auxin;GO:0009733//response to auxin;	-	-	ko04075(Plant hormone signal transduction)
Zm00001d015354				1.44248	-1.59755		2.45394		2.62566	12.2446	4.86104	1.81591	1.77079	10.8496	10.8009	13.623	5	Auxin-responsive protein SAUR71	GO:0009733//response to auxin;GO:0009733//response to auxin;	-	-	ko04075(Plant hormone signal transduction)
Zm00001d013869				1.40481					25.1454	26.2063	45.3522	29.986	32.257	22.6953	24.0693	24.2595	5	Auxin-responsive protein SAUR32	GO:0009733//response to auxin;GO:0009733//response to auxin;	-	-	ko04075(Plant hormone signal transduction)
Zm00001d021062				3.90495					0.785673	1.29809	8.01702	4.41585	0.335939	0.347403	1.03996	0.761079	7	SAUR-like auxin-responsive protein family	GO:0009733//response to auxin;GO:0009733//response to auxin;	-	-	ko04075(Plant hormone signal transduction)
Zm00001d052148				5.04929					0.301785	0.466096	6.80839	3.53188	1.98454	2.32975	2.94997	3.00941	4	SAUR12-auxin-responsive SAUR family member	GO:0009733//response to auxin;GO:0009733//response to auxin;	-	-	ko04075(Plant hormone signal transduction)
Zm00001d051302				2.69815					1.58449	2.16893	7.07296	4.67006	2.51458	9.93894	2.06679	1.68096	4	SAUR11-auxin-responsive SAUR family member	GO:0009733//response to auxin;GO:0009733//response to auxin;	-	-	ko04075(Plant hormone signal transduction)
Zm00001d032475				1.21243		-1.05568	-1.33705		66.83	57.5968	105.473	70.0793	230.542	96.6908	101.927	122.044	1	SAUR56-auxin-responsive SAUR family member	GO:0009733//response to auxin;GO:0009733//response to auxin;	-	-	ko04075(Plant hormone signal transduction)
Zm00001d002304					1.53973				11.3849	2.87862	3.61146	10.9826	10.9322	4.64836	4.81358	9.33168	2	Auxin responsive protein	GO:0009733//response to auxin;GO:0009733//response to auxin;	-	-	ko04075(Plant hormone signal transduction)
Zm00001d042292						-3.33251	-2.11251		2.82045	3.31054	0	0.199727	2.24803	0.682744	0.580741	0.249396	3	SAUR-like auxin-responsive protein family	GO:0009733//response to auxin;GO:0009733//response to auxin;	-	-	ko04075(Plant hormone signal transduction)
Zm00001d002826						1.44708			1.56062	0.935267	0.409071	1.64371	4.67549	9.73857	13.5432	14.0202	2	SAUR11-auxin-responsive SAUR family member	GO:0009733//response to auxin;GO:0009733//response to auxin;	-	-	ko04075(Plant hormone signal transduction)
Zm00001d004578							2.05353		0.366744	1.28851	0.0395009	0	0.843136	2.99515	3.90407	3.50588	2	SAUR-like auxin-responsive protein family	GO:0009733//response to auxin;GO:0009733//response to auxin;	-	-	ko04075(Plant hormone signal transduction)
Zm00001d053815								2.83802	2.78324	1.1858	44.5048	14.7222	2.64223	2.77038	0.477428	3.35131	4	Auxin-responsive protein SAUR71	GO:0009733//response to auxin;GO:0009733//response to auxin;	-	-	ko04075(Plant hormone signal transduction)
Zm00001d014682								1.39418	0.532793	0.114038	0.0376917	0.0423629	19.348	3.68578	12.4837	31.8887	5	SAUR-like auxin-responsive protein family	GO:0009733//response to auxin;GO:0009733//response to auxin;	-	-	ko04075(Plant hormone signal transduction)
Cytokinin signal
Zm00001d012005	Arabidopsis histidine kinase 2/3/4 (cytokinin receptor)	CRE1		1.86076					32.7577	23.918	81.2248	98.4582	34.0076	37.4474	38.9373	37.9464	8	Putative histidine kinase family protein	GO:0000160//phosphorelay signal transduction system;GO:0000160//phosphorelay signal transduction system;GO:0007165//signal transduction;GO:0007165//signal transduction;GO:0016310//phosphorylation;GO:0016310//phosphorylation;GO:0016310//phosphorylation;GO:0023014//signal transduction;GO:0000160//phosphorelay signal transduction system;GO:0000160//phosphorelay signal transduction system;GO:0007165/…	GO:0005622//intracellular anatomical structure;GO:0016020//membrane;GO:0016021//integral component of membrane;GO:0016021//integral component of membrane;GO:0005622//intracellular anatomical structure;GO:0016020//membrane;GO:0016021//integral component of membrane;GO:0016021//integral component of membrane;GO:0005622//intracellular anatomical structure;GO:0016020//membrane;GO:0016021//integral co…	GO:0000155//phosphorelay sensor kinase activity;GO:0000155//phosphorelay sensor kinase activity;GO:0016301//kinase activity;GO:0016772//transferase activity, transferring phosphorus-containing groups;GO:0016772//transferase activity, transferring phosphorus-containing groups;GO:0000155//phosphorelay sensor kinase activity;GO:0000155//phosphorelay sensor kinase activity;GO:0016301//kinase activity…	ko04075(Plant hormone signal transduction)
Zm00001d049952	Histidine-containing phosphotransfer peotein	AHP		-1.21161					17.0498	15.7192	4.97518	9.89161	9.78373	9.75623	16.9166	23.2235	4	histidine-containing phosphotransfer protein3	GO:0000160//phosphorelay signal transduction system;GO:0000160//phosphorelay signal transduction system;GO:0000160//phosphorelay signal transduction system;GO:0006468//protein phosphorylation;GO:0009736//cytokinin-activated signaling pathway;GO:0009736//cytokinin-activated signaling pathway;GO:0016310//phosphorylation;GO:0000160//phosphorelay signal transduction system;GO:0000160//phosphorelay si…	GO:0005634//nucleus;GO:0005634//nucleus;GO:0005737//cytoplasm;GO:0005737//cytoplasm;GO:0005622//intracellular anatomical structure;GO:0005622//intracellular anatomical structure;	GO:0009927//histidine phosphotransfer kinase activity;GO:0009927//histidine phosphotransfer kinase activity;GO:0043424//protein histidine kinase binding;GO:0043424//protein histidine kinase binding;GO:0005515//protein binding;	ko04075(Plant hormone signal transduction)
Zm00001d032784	Two-component response regulator ARR-B family	B-ARR		3.22249					0.276548	0.327858	1.72066	2.93041	0.453174	0.221099	0.197741	0.398138	1	Two-component response regulator ARR12	GO:0000160//phosphorelay signal transduction system;GO:0000160//phosphorelay signal transduction system;GO:0048576//positive regulation of short-day photoperiodism, flowering;GO:0048576//positive regulation of short-day photoperiodism, flowering;	GO:0005634//nucleus;GO:0005634//nucleus;	GO:0003677//DNA binding;GO:0003677//DNA binding;GO:0003677//DNA binding;	ko04075(Plant hormone signal transduction)
Zm00001d014723							1.40711		1.28251	1.58447	0.505848	0.475959	0.58201	0.580549	1.72347	1.5048	5	-	GO:0000160//phosphorelay signal transduction system;GO:0000160//phosphorelay signal transduction system;GO:0000160//phosphorelay signal transduction system;GO:0000160//phosphorelay signal transduction system;GO:0000160//phosphorelay signal transduction system;GO:0000160//phosphorelay signal transduction system;GO:0000160//phosphorelay signal transduction system;GO:0000160//phosphorelay signal tra…	GO:0005634//nucleus;GO:0005634//nucleus;GO:0005634//nucleus;GO:0005634//nucleus;GO:0005634//nucleus;GO:0005634//nucleus;GO:0005634//nucleus;GO:0005634//nucleus;GO:0005634//nucleus;GO:0005634//nucleus;GO:0005634//nucleus;GO:0005634//nucleus;GO:0005634//nucleus;GO:0005634//nucleus;	GO:0003677//DNA binding;GO:0003677//DNA binding;GO:0003677//DNA binding;GO:0003677//DNA binding;GO:0003677//DNA binding;GO:0003677//DNA binding;GO:0003677//DNA binding;GO:0003677//DNA binding;GO:0003677//DNA binding;GO:0003677//DNA binding;GO:0003677//DNA binding;GO:0003677//DNA binding;GO:0003677//DNA binding;GO:0003677//DNA binding;GO:0003677//DNA binding;GO:0003677//DNA binding;GO:0003677//DNA…	ko04075(Plant hormone signal transduction)
Zm00001d045112								-1.23706	1.53615	1.41923	0.919874	0.55128	0.518739	0.517671	0.856678	0.359445	9	Putative two-component response regulator family protein	GO:0000160//phosphorelay signal transduction system;GO:0000160//phosphorelay signal transduction system;GO:0000160//phosphorelay signal transduction system;GO:0000160//phosphorelay signal transduction system;GO:0007165//signal transduction;GO:0007165//signal transduction;GO:0009736//cytokinin-activated signaling pathway;GO:0009736//cytokinin-activated signaling pathway;GO:0045893//positive regula…	GO:0005634//nucleus;GO:0005634//nucleus;GO:0005634//nucleus;GO:0005634//nucleus;GO:0005634//nucleus;	GO:0003677//DNA binding;GO:0003677//DNA binding;GO:0003677//DNA binding;GO:0003700//DNA-binding transcription factor activity;GO:0003700//DNA-binding transcription factor activity;GO:0003700//DNA-binding transcription factor activity;GO:0043565//sequence-specific DNA binding;GO:0043565//sequence-specific DNA binding;GO:0003677//DNA binding;GO:0003677//DNA binding;GO:0003677//DNA binding;GO:000370…	ko04075(Plant hormone signal transduction)
Zm00001d050768	Two-component response regulator ARR-A family	A-ARR	1.74129	3.06986			1.31257		0.31139	0.978359	1.76024	2.3126	0.721875	1.23781	1.99975	2.23025	4	Two-component response regulator ARR16	GO:0000160//phosphorelay signal transduction system;GO:0000160//phosphorelay signal transduction system;GO:0009735//response to cytokinin;GO:0000160//phosphorelay signal transduction system;GO:0000160//phosphorelay signal transduction system;GO:0000160//phosphorelay signal transduction system;GO:0000160//phosphorelay signal transduction system;	GO:0005634//nucleus;GO:0005634//nucleus;GO:0005829//cytosol;GO:0005829//cytosol;GO:0005622//intracellular anatomical structure;GO:0005622//intracellular anatomical structure;	-	ko04075(Plant hormone signal transduction)
Zm00001d023242				2.67386					6.6689	7.3731	28.7614	17.6855	3.66457	3.0676	7.0952	5.90265	10	Two-component response regulator ARR9	GO:0000160//phosphorelay signal transduction system;GO:0000160//phosphorelay signal transduction system;GO:0009735//response to cytokinin;	GO:0005622//intracellular anatomical structure;GO:0005634//nucleus;	-	ko04075(Plant hormone signal transduction)
Zm00001d026594				3.72526					0.652101	0.512787	5.84992	6.8711	1.58807	1.87723	1.85359	2.35694	10	Cytokinin response regulator2	GO:0000160//phosphorelay signal transduction system;GO:0000160//phosphorelay signal transduction system;GO:0000160//phosphorelay signal transduction system;GO:0009735//response to cytokinin;GO:0010167//response to nitrate;GO:0060359//response to ammonium ion;	GO:0005622//intracellular anatomical structure;GO:0005829//cytosol;	GO:0000156//phosphorelay response regulator activity;	ko04075(Plant hormone signal transduction)
Zm00001d003598				4.16462	-1.60182				0.13269	0.0684865	1.60613	0.595708	0.111171	0.0218367	0.0694753	0.0428032	2	Two-component response regulator ARR16	GO:0000160//phosphorelay signal transduction system;GO:0000160//phosphorelay signal transduction system;GO:0000160//phosphorelay signal transduction system;GO:0000160//phosphorelay signal transduction system;GO:0000160//phosphorelay signal transduction system;GO:0000160//phosphorelay signal transduction system;GO:0048830//adventitious root development;GO:0048830//adventitious root development;GO:…	GO:0005622//intracellular anatomical structure;GO:0005622//intracellular anatomical structure;GO:0005622//intracellular anatomical structure;GO:0005622//intracellular anatomical structure;	-	ko04075(Plant hormone signal transduction)
Gibberellin signal
Zm00001d038165	Gibberellin receptor GID1	GID1		1.99388					60.1071	61.2309	163.986	145.602	63.7636	60.8141	87.305	99.2511	6	Putative GID1-like gibberellin receptor	GO:0009056//catabolic process;GO:0009939//positive regulation of gibberellic acid mediated signaling pathway;GO:0009939//positive regulation of gibberellic acid mediated signaling pathway;GO:0010325//raffinose family oligosaccharide biosynthetic process;GO:0010325//raffinose family oligosaccharide biosynthetic process;GO:0048444//floral organ morphogenesis;GO:0048444//floral organ morphogenesis;G…	GO:0005634//nucleus;GO:0005634//nucleus;GO:0005737//cytoplasm;GO:0005737//cytoplasm;GO:0005634//nucleus;GO:0005634//nucleus;GO:0005737//cytoplasm;GO:0005737//cytoplasm;	GO:0016787//hydrolase activity;GO:0016787//hydrolase activity;GO:0010331//gibberellin binding;GO:0010331//gibberellin binding;GO:0016787//hydrolase activity;GO:0016787//hydrolase activity;GO:0016787//hydrolase activity;GO:0010331//gibberellin binding;GO:0010331//gibberellin binding;GO:0016787//hydrolase activity;GO:0016787//hydrolase activity;GO:0016787//hydrolase activity;GO:0016787//hydrolase a…	ko04075(Plant hormone signal transduction)
Zm00001d010308							1.44513		10.329	7.97346	7.86585	4.7951	8.20436	12.0551	24.9579	24.3489	8	Gibberellin receptor GID1A	GO:0009056//catabolic process;GO:0009939//positive regulation of gibberellic acid mediated signaling pathway;GO:0009939//positive regulation of gibberellic acid mediated signaling pathway;GO:0010325//raffinose family oligosaccharide biosynthetic process;GO:0010325//raffinose family oligosaccharide biosynthetic process;GO:0048444//floral organ morphogenesis;GO:0048444//floral organ morphogenesis;	GO:0005634//nucleus;GO:0005634//nucleus;GO:0005737//cytoplasm;GO:0005737//cytoplasm;	GO:0010331//gibberellin binding;GO:0010331//gibberellin binding;GO:0016787//hydrolase activity;GO:0016787//hydrolase activity;GO:0016787//hydrolase activity;GO:0016787//hydrolase activity;GO:0016787//hydrolase activity;	ko04075(Plant hormone signal transduction)
Zm00001d013465	DELLA protein	DELLA	1.19217	1.46316					8.87661	19.2165	16.5841	10.7699	12.1906	16.9477	12.5362	7.55844	5	Dwarf plant9	GO:0006355//regulation of transcription, DNA-templated;GO:0009723//response to ethylene;GO:0009723//response to ethylene;GO:0009737//response to abscisic acid;GO:0009737//response to abscisic acid;GO:0009863//salicylic acid mediated signaling pathway;GO:0009863//salicylic acid mediated signaling pathway;GO:0009867//jasmonic acid mediated signaling pathway;GO:0009867//jasmonic acid mediated signal…	GO:0005634//nucleus;GO:0005634//nucleus;GO:0005634//nucleus;	GO:0003700//DNA-binding transcription factor activity;GO:0003700//DNA-binding transcription factor activity;GO:0003712//transcription coregulator activity;GO:0003712//transcription coregulator activity;GO:0043565//sequence-specific DNA binding;GO:0043565//sequence-specific DNA binding;	ko04075(Plant hormone signal transduction)
Zm00001d033680							-1.19797		10.4926	12.6312	5.66563	3.7511	5.51627	4.16416	2.68697	2.65094	1	dwarf plant8	GO:0006355//regulation of transcription, DNA-templated;GO:0009723//response to ethylene;GO:0009723//response to ethylene;GO:0009737//response to abscisic acid;GO:0009737//response to abscisic acid;GO:0009740//gibberellic acid mediated signaling pathway;GO:0009740//gibberellic acid mediated signaling pathway;GO:0009863//salicylic acid mediated signaling pathway;GO:0009863//salicylic acid mediated …	GO:0005634//nucleus;GO:0005634//nucleus;GO:0005634//nucleus;GO:0005634//nucleus;	GO:0003700//DNA-binding transcription factor activity;GO:0003700//DNA-binding transcription factor activity;GO:0003712//transcription coregulator activity;GO:0003712//transcription coregulator activity;GO:0043565//sequence-specific DNA binding;GO:0043565//sequence-specific DNA binding;	ko04075(Plant hormone signal transduction)
Zm00001d052126							1.3184		1.45888	1.10228	0.370944	0.865649	1.2083	1.2062	3.36249	2.45684	4	-	-	-	-	ko04075(Plant hormone signal transduction)
Zm00001d009646							6.72966		0.0724447	0.0406396	0.0137815	0.0116587	0.0111048	0.390895	1.32178	1.67862	8	scarecrow-like1	GO:0006355//regulation of transcription, DNA-templated;GO:0009723//response to ethylene;GO:0009723//response to ethylene;GO:0009737//response to abscisic acid;GO:0009737//response to abscisic acid;GO:0009863//salicylic acid mediated signaling pathway;GO:0009863//salicylic acid mediated signaling pathway;GO:0009867//jasmonic acid mediated signaling pathway;GO:0009867//jasmonic acid mediated signal…	GO:0005634//nucleus;GO:0005634//nucleus;	GO:0003700//DNA-binding transcription factor activity;GO:0003700//DNA-binding transcription factor activity;GO:0043565//sequence-specific DNA binding;GO:0043565//sequence-specific DNA binding;	ko04075(Plant hormone signal transduction)
Zm00001d024783	Phytochrome-interacting factor 4	PIF4 (TF)	-1.51515	2.58341			-1.56742		11.3127	3.81783	46.2108	31.9125	11.9526	6.32118	4.4864	3.40696	10	Putative HLH DNA-binding domain superfamily protein	GO:0080113//regulation of seed growth;GO:0080113//regulation of seed growth;	GO:0005634//nucleus;GO:0005634//nucleus;	GO:0003677//DNA binding;GO:0003677//DNA binding;GO:0046983//protein dimerization activity;GO:0046983//protein dimerization activity;	ko04712(Circadian rhythm - plant);ko04075(Plant hormone signal transduction)
Zm00001d027753			1.15128						1.02264	2.17259	2.12111	3.65541	0	0	0	0	1	SAUR-like auxin-responsive protein family	GO:0009733//response to auxin;GO:0009733//response to auxin;	-	GO:0046983//protein dimerization activity;GO:0046983//protein dimerization activity;	ko04075(Plant hormone signal transduction)
Zm00001d013130				-3.11981			1.51007		17.5394	27.9738	1.35633	2.92227	11.6893	58.5413	37.1114	25.4121	5	Transcription factor PIF4	-	GO:0005634//nucleus;	GO:0046983//protein dimerization activity;GO:0046983//protein dimerization activity;	ko04075(Plant hormone signal transduction)
Zm00001d034298				-1.03787	1.43566	1.00824	1.52689		13.611	26.4936	4.47909	13.6255	6.5999	22.0312	21.2134	14.7713	1	Transcription factor PIF4	-	GO:0005634//nucleus;GO:0005634//nucleus;	GO:0046983//protein dimerization activity;GO:0046983//protein dimerization activity;GO:0046983//protein dimerization activity;GO:0046983//protein dimerization activity;GO:0046983//protein dimerization activity;GO:0046983//protein dimerization activity;	ko04075(Plant hormone signal transduction)
Zm00001d040536				1.86466	-1.80319		-1.34003		7.9011	4.22322	19.5687	6.15963	12.9912	7.37141	5.73433	9.04971	3	Transcription factor PIF4	-	-	GO:0046983//protein dimerization activity;GO:0046983//protein dimerization activity;GO:0046983//protein dimerization activity;GO:0046983//protein dimerization activity;GO:0046983//protein dimerization activity;GO:0046983//protein dimerization activity;GO:0046983//protein dimerization activity;GO:0046983//protein dimerization activity;GO:0046983//protein dimerization activity;GO:0046983//protein d…	ko04712(Circadian rhythm - plant);ko04075(Plant hormone signal transduction)
Zm00001d008205				1.49245	-1.49289				8.94628	14.7199	17.0551	6.76537	4.70861	2.68646	3.51212	2.64808	8	phytochrome interacting factor3	-	-	GO:0046983//protein dimerization activity;GO:0046983//protein dimerization activity;	ko04712(Circadian rhythm - plant);ko04075(Plant hormone signal transduction)
Zm00001d033267					-1.30671				19.0936	13.7443	25.7041	11.4464	8.8875	9.6746	5.96942	5.36163	1	PIL5	-	GO:0005634//nucleus;GO:0005634//nucleus;	GO:0046983//protein dimerization activity;GO:0046983//protein dimerization activity;	ko04075(Plant hormone signal transduction)
Zm00001d031044					2.13377				1.22712	1.98177	1.06294	5.08623	1.13109	0.509439	0.261605	0.0420511	1	Transcription factor PIF4	-	GO:0005634//nucleus;GO:0005634//nucleus;	GO:0046983//protein dimerization activity;GO:0046983//protein dimerization activity;	ko04075(Plant hormone signal transduction)
Abscisic acid signal
Zm00001d010445	Abscisic acid receptor PYR/PYL family	PYR/PYL		-1.34904					108.668	119.243	29.1514	20.003	77.7946	71.254	70.728	56.815	8	Abscisic acid receptor PYL9	GO:0009738//abscisic acid-activated signaling pathway;GO:0009738//abscisic acid-activated signaling pathway;GO:0032515//negative regulation of phosphoprotein phosphatase activity;GO:0080163//regulation of protein serine/threonine phosphatase activity;GO:0080163//regulation of protein serine/threonine phosphatase activity;	GO:0005634//nucleus;GO:0005634//nucleus;GO:0005737//cytoplasm;GO:0005737//cytoplasm;GO:0016020//membrane;GO:0016021//integral component of membrane;GO:0016021//integral component of membrane;	GO:0004864//protein phosphatase inhibitor activity;GO:0004864//protein phosphatase inhibitor activity;GO:0010427//abscisic acid binding;GO:0010427//abscisic acid binding;GO:0038023//signaling receptor activity;GO:0038023//signaling receptor activity;	ko04075(Plant hormone signal transduction);ko04016(MAPK signaling pathway - plant)
Zm00001d053396				1.63423	-1.0519				14.5538	18.5897	30.5939	16.4192	12.5003	29.3774	22.5879	24.5609	4	Abscisic acid receptor PYL9	GO:0009738//abscisic acid-activated signaling pathway;GO:0009738//abscisic acid-activated signaling pathway;GO:0032515//negative regulation of phosphoprotein phosphatase activity;GO:0080163//regulation of protein serine/threonine phosphatase activity;GO:0080163//regulation of protein serine/threonine phosphatase activity;	GO:0005634//nucleus;GO:0005634//nucleus;GO:0005737//cytoplasm;GO:0005737//cytoplasm;	GO:0004864//protein phosphatase inhibitor activity;GO:0004864//protein phosphatase inhibitor activity;GO:0010427//abscisic acid binding;GO:0010427//abscisic acid binding;GO:0038023//signaling receptor activity;GO:0038023//signaling receptor activity;	ko04075(Plant hormone signal transduction);ko04016(MAPK signaling pathway - plant)
Zm00001d016105				1.36648		1.45271	1.18223		14.3007	15.7833	25.1087	18.9019	13.499	51.2691	34.1674	41.0625	5	Abscisic acid receptor PYL9	GO:0009738//abscisic acid-activated signaling pathway;GO:0009738//abscisic acid-activated signaling pathway;GO:0032515//negative regulation of phosphoprotein phosphatase activity;GO:0080163//regulation of protein serine/threonine phosphatase activity;GO:0080163//regulation of protein serine/threonine phosphatase activity;	GO:0005634//nucleus;GO:0005634//nucleus;GO:0005737//cytoplasm;GO:0005737//cytoplasm;	GO:0004864//protein phosphatase inhibitor activity;GO:0004864//protein phosphatase inhibitor activity;GO:0010427//abscisic acid binding;GO:0010427//abscisic acid binding;GO:0038023//signaling receptor activity;GO:0038023//signaling receptor activity;	ko04075(Plant hormone signal transduction);ko04016(MAPK signaling pathway - plant)
Zm00001d047705						-3.28715	-2.72693		1.6115	2.8611	0.650476	0.20422	86.387	20.0311	14.5761	9.8123	9	Cyclase/dehydrase family protein	GO:0009738//abscisic acid-activated signaling pathway;GO:0009738//abscisic acid-activated signaling pathway;GO:0032515//negative regulation of phosphoprotein phosphatase activity;GO:0080163//regulation of protein serine/threonine phosphatase activity;GO:0080163//regulation of protein serine/threonine phosphatase activity;	GO:0005634//nucleus;GO:0005634//nucleus;GO:0005737//cytoplasm;GO:0005737//cytoplasm;	GO:0004864//protein phosphatase inhibitor activity;GO:0004864//protein phosphatase inhibitor activity;GO:0010427//abscisic acid binding;GO:0010427//abscisic acid binding;GO:0038023//signaling receptor activity;GO:0038023//signaling receptor activity;	ko04075(Plant hormone signal transduction);ko04016(MAPK signaling pathway - plant)
Zm00001d028793							-1.76392		4.37673	11.3044	1.40286	1.31737	44.3021	41.3029	14.5555	9.56382	1	Abscisic acid receptor PYL5	GO:0009738//abscisic acid-activated signaling pathway;GO:0009738//abscisic acid-activated signaling pathway;GO:0032515//negative regulation of phosphoprotein phosphatase activity;GO:0080163//regulation of protein serine/threonine phosphatase activity;GO:0080163//regulation of protein serine/threonine phosphatase activity;	GO:0005634//nucleus;GO:0005634//nucleus;GO:0005737//cytoplasm;GO:0005737//cytoplasm;	GO:0004864//protein phosphatase inhibitor activity;GO:0004864//protein phosphatase inhibitor activity;GO:0010427//abscisic acid binding;GO:0010427//abscisic acid binding;GO:0038023//signaling receptor activity;GO:0038023//signaling receptor activity;	ko04075(Plant hormone signal transduction);ko04016(MAPK signaling pathway - plant)
Zm00001d012401	Protein phosphatase 2C	PP2C	-1.07394	2.43555	-1.04795				18.1317	8.30722	66.9838	35.2213	14.6527	5.95464	8.26816	9.39882	8	protein phosphatase homolog4	GO:0006470//protein dephosphorylation;GO:0006470//protein dephosphorylation;GO:0006470//protein dephosphorylation;GO:0006470//protein dephosphorylation;	GO:0005634//nucleus;GO:0005829//cytosol;GO:0016020//membrane;GO:0016021//integral component of membrane;GO:0016021//integral component of membrane;	GO:0003824//catalytic activity;GO:0003824//catalytic activity;GO:0004721//phosphoprotein phosphatase activity;GO:0004722//protein serine/threonine phosphatase activity;GO:0004722//protein serine/threonine phosphatase activity;GO:0004722//protein serine/threonine phosphatase activity;GO:0004724//protein serine/threonine phosphatase activity;GO:0016787//hydrolase activity;GO:0043169//cation binding…	ko04931(Insulin resistance);ko04075(Plant hormone signal transduction);ko04016(MAPK signaling pathway - plant)
Zm00001d042886				3.08431					13.6504	8.56093	79.1505	51.758	12.5886	10.651	9.95052	12.6348	3	protein phosphatase homolog3	GO:0006470//protein dephosphorylation;GO:0006470//protein dephosphorylation;	GO:0005634//nucleus;GO:0005829//cytosol;GO:0016020//membrane;GO:0016021//integral component of membrane;GO:0016021//integral component of membrane;	GO:0003824//catalytic activity;GO:0003824//catalytic activity;GO:0004721//phosphoprotein phosphatase activity;GO:0004722//protein serine/threonine phosphatase activity;GO:0004722//protein serine/threonine phosphatase activity;GO:0004722//protein serine/threonine phosphatase activity;GO:0004724//protein serine/threonine phosphatase activity;GO:0016787//hydrolase activity;GO:0043169//cation binding…	ko04931(Insulin resistance);ko04075(Plant hormone signal transduction);ko04016(MAPK signaling pathway - plant)
Zm00001d011202				3.79142					6.71498	5.39697	64.2066	59.793	11.2313	7.37467	13.4973	12.6929	8	Protein phosphatase 2C 16	GO:0006470//protein dephosphorylation;GO:0006470//protein dephosphorylation;GO:0006470//protein dephosphorylation;GO:0006470//protein dephosphorylation;	GO:0005634//nucleus;GO:0005829//cytosol;GO:0005634//nucleus;GO:0005829//cytosol;	GO:0003824//catalytic activity;GO:0003824//catalytic activity;GO:0004721//phosphoprotein phosphatase activity;GO:0004722//protein serine/threonine phosphatase activity;GO:0004722//protein serine/threonine phosphatase activity;GO:0004722//protein serine/threonine phosphatase activity;GO:0004724//protein serine/threonine phosphatase activity;GO:0016787//hydrolase activity;GO:0043169//cation binding…	ko04931(Insulin resistance);ko04075(Plant hormone signal transduction);ko04016(MAPK signaling pathway - plant)
Zm00001d005609				2.47484	-1.30182				13.3971	7.562	51.2894	22.688	8.76399	12.052	5.70721	8.3471	2	protein phosphatase homolog7	GO:0006470//protein dephosphorylation;GO:0006470//protein dephosphorylation;	GO:0005634//nucleus;GO:0005829//cytosol;	GO:0003824//catalytic activity;GO:0003824//catalytic activity;GO:0004721//phosphoprotein phosphatase activity;GO:0004722//protein serine/threonine phosphatase activity;GO:0004722//protein serine/threonine phosphatase activity;GO:0004722//protein serine/threonine phosphatase activity;GO:0004724//protein serine/threonine phosphatase activity;GO:0016787//hydrolase activity;GO:0043169//cation binding…	ko04931(Insulin resistance);ko04075(Plant hormone signal transduction);ko04016(MAPK signaling pathway - plant)
Zm00001d038846				1.88231					99.2167	65.587	249.418	198.646	150.039	120.745	137.467	175.975	6	Protein phosphatase 2C 16	GO:0006470//protein dephosphorylation;GO:0006470//protein dephosphorylation;	GO:0005634//nucleus;GO:0005829//cytosol;	GO:0003824//catalytic activity;GO:0003824//catalytic activity;GO:0004721//phosphoprotein phosphatase activity;GO:0004722//protein serine/threonine phosphatase activity;GO:0004722//protein serine/threonine phosphatase activity;GO:0004722//protein serine/threonine phosphatase activity;GO:0004724//protein serine/threonine phosphatase activity;GO:0016787//hydrolase activity;GO:0043169//cation binding…	ko04931(Insulin resistance);ko04075(Plant hormone signal transduction);ko04016(MAPK signaling pathway - plant)
Zm00001d011132				2.02859					40.8931	22.7847	115.794	129.873	56.8556	86.5492	65.2472	87.4245	8	Protein phosphatase 2C 16	GO:0006470//protein dephosphorylation;GO:0006470//protein dephosphorylation;	GO:0005634//nucleus;GO:0005829//cytosol;	GO:0003824//catalytic activity;GO:0003824//catalytic activity;GO:0004722//protein serine/threonine phosphatase activity;GO:0004722//protein serine/threonine phosphatase activity;GO:0004722//protein serine/threonine phosphatase activity;GO:0004724//protein serine/threonine phosphatase activity;	ko04931(Insulin resistance);ko04075(Plant hormone signal transduction);ko04016(MAPK signaling pathway - plant)
Zm00001d044301				3.16142					16.98	14.7953	104.25	164.985	22.5009	17.2809	35.1291	34.483	3	Protein phosphatase 2C ABI2	GO:0006470//protein dephosphorylation;GO:0006470//protein dephosphorylation;GO:0006470//protein dephosphorylation;GO:0006470//protein dephosphorylation;GO:0006470//protein dephosphorylation;GO:0006470//protein dephosphorylation;	GO:0005634//nucleus;GO:0005829//cytosol;	GO:0003824//catalytic activity;GO:0003824//catalytic activity;GO:0004721//phosphoprotein phosphatase activity;GO:0004722//protein serine/threonine phosphatase activity;GO:0004722//protein serine/threonine phosphatase activity;GO:0004722//protein serine/threonine phosphatase activity;GO:0004724//protein serine/threonine phosphatase activity;GO:0016787//hydrolase activity;GO:0043169//cation binding…	ko04931(Insulin resistance);ko04075(Plant hormone signal transduction);ko04016(MAPK signaling pathway - plant)
Zm00001d025055				7.17135					1.00796	1.6355	99.5234	70.6932	0.225839	0.238516	0.461636	0.827454	10	protein phosphatase homolog11	GO:0006470//protein dephosphorylation;GO:0006470//protein dephosphorylation;	GO:0005634//nucleus;GO:0005829//cytosol;	GO:0003824//catalytic activity;GO:0003824//catalytic activity;GO:0004721//phosphoprotein phosphatase activity;GO:0004722//protein serine/threonine phosphatase activity;GO:0004722//protein serine/threonine phosphatase activity;GO:0004722//protein serine/threonine phosphatase activity;GO:0004724//protein serine/threonine phosphatase activity;GO:0016787//hydrolase activity;GO:0043169//cation binding…	ko04931(Insulin resistance);ko04075(Plant hormone signal transduction);ko04016(MAPK signaling pathway - plant)
Zm00001d028574				4.24015					17.4327	19.2351	226.232	128.081	32.7101	23.4969	39.6781	71.1274	1	Protein phosphatase 2C 37	GO:0006470//protein dephosphorylation;GO:0006470//protein dephosphorylation;GO:0009738//abscisic acid-activated signaling pathway;GO:0009738//abscisic acid-activated signaling pathway;GO:0009845//seed germination;GO:0009845//seed germination;GO:0090351//seedling development;	GO:0005634//nucleus;GO:0005634//nucleus;GO:0005634//nucleus;GO:0005829//cytosol;	GO:0003824//catalytic activity;GO:0003824//catalytic activity;GO:0004721//phosphoprotein phosphatase activity;GO:0004722//protein serine/threonine phosphatase activity;GO:0004722//protein serine/threonine phosphatase activity;GO:0004722//protein serine/threonine phosphatase activity;GO:0004724//protein serine/threonine phosphatase activity;GO:0016787//hydrolase activity;GO:0043169//cation binding…	ko04931(Insulin resistance);ko04075(Plant hormone signal transduction);ko04016(MAPK signaling pathway - plant)
Zm00001d011495				8.10924					0.0088063	0.0756386	1.65981	1.05915	0.00985842	0	0	0	8	Protein phosphatase 2C 37	GO:0006470//protein dephosphorylation;GO:0006470//protein dephosphorylation;GO:0006470//protein dephosphorylation;GO:0006470//protein dephosphorylation;GO:0006470//protein dephosphorylation;GO:0006470//protein dephosphorylation;	GO:0005634//nucleus;GO:0005829//cytosol;	GO:0003824//catalytic activity;GO:0003824//catalytic activity;GO:0004721//phosphoprotein phosphatase activity;GO:0004722//protein serine/threonine phosphatase activity;GO:0004722//protein serine/threonine phosphatase activity;GO:0004722//protein serine/threonine phosphatase activity;GO:0004724//protein serine/threonine phosphatase activity;GO:0016787//hydrolase activity;GO:0043169//cation binding…	ko04931(Insulin resistance);ko04075(Plant hormone signal transduction);ko04016(MAPK signaling pathway - plant)
Zm00001d039163				1.24778			1.02702		3.96016	2.96698	6.42028	5.98726	2.78962	4.26836	6.32896	6.328	6	protein phosphatase homolog14	GO:0006470//protein dephosphorylation;GO:0006470//protein dephosphorylation;GO:0006470//protein dephosphorylation;GO:0006470//protein dephosphorylation;GO:0006470//protein dephosphorylation;GO:0006470//protein dephosphorylation;	GO:0005634//nucleus;GO:0005829//cytosol;GO:0005634//nucleus;GO:0005829//cytosol;GO:0005634//nucleus;GO:0005829//cytosol;	GO:0003824//catalytic activity;GO:0003824//catalytic activity;GO:0004721//phosphoprotein phosphatase activity;GO:0004722//protein serine/threonine phosphatase activity;GO:0004722//protein serine/threonine phosphatase activity;GO:0004722//protein serine/threonine phosphatase activity;GO:0004724//protein serine/threonine phosphatase activity;GO:0016787//hydrolase activity;GO:0043169//cation binding…	ko04931(Insulin resistance);ko04075(Plant hormone signal transduction);ko04016(MAPK signaling pathway - plant)
Zm00001d004357				3.35567					0.420013	0.937555	2.92367	1.75947	0.0935075	0.0260793	0.0443646	0.0171544	2	protein phosphatase homolog10	GO:0006470//protein dephosphorylation;GO:0006470//protein dephosphorylation;	GO:0005634//nucleus;GO:0005829//cytosol;	GO:0003824//catalytic activity;GO:0003824//catalytic activity;GO:0004721//phosphoprotein phosphatase activity;GO:0004722//protein serine/threonine phosphatase activity;GO:0004722//protein serine/threonine phosphatase activity;GO:0004722//protein serine/threonine phosphatase activity;GO:0004724//protein serine/threonine phosphatase activity;GO:0016787//hydrolase activity;GO:0043169//cation binding…	ko04931(Insulin resistance);ko04075(Plant hormone signal transduction);ko04016(MAPK signaling pathway - plant)
Zm00001d020100				3.02081	-1.70524				4.3139	3.28444	24.0792	7.98923	1.16526	1.10741	0.571764	1.04322	7	protein phosphatase homolog6	GO:0006470//protein dephosphorylation;GO:0006470//protein dephosphorylation;	GO:0005634//nucleus;GO:0005829//cytosol;	GO:0003824//catalytic activity;GO:0003824//catalytic activity;GO:0004721//phosphoprotein phosphatase activity;GO:0004722//protein serine/threonine phosphatase activity;GO:0004722//protein serine/threonine phosphatase activity;GO:0004722//protein serine/threonine phosphatase activity;GO:0004724//protein serine/threonine phosphatase activity;GO:0016787//hydrolase activity;GO:0043169//cation binding…	ko04931(Insulin resistance);ko04075(Plant hormone signal transduction);ko04016(MAPK signaling pathway - plant)
Zm00001d009626							-1.26864		16.8276	19.2263	7.94661	7.31644	9.09562	4.7659	4.21917	3.44456	8	protein phosphatase homolog9	GO:0006470//protein dephosphorylation;GO:0006470//protein dephosphorylation;GO:0009788//negative regulation of abscisic acid-activated signaling pathway;GO:0010030//positive regulation of seed germination;	GO:0005634//nucleus;GO:0005634//nucleus;GO:0005829//cytosol;GO:0016020//membrane;GO:0016021//integral component of membrane;	GO:0003824//catalytic activity;GO:0003824//catalytic activity;GO:0004721//phosphoprotein phosphatase activity;GO:0004722//protein serine/threonine phosphatase activity;GO:0004722//protein serine/threonine phosphatase activity;GO:0004722//protein serine/threonine phosphatase activity;GO:0004722//protein serine/threonine phosphatase activity;GO:0004724//protein serine/threonine phosphatase activity…	ko04931(Insulin resistance);ko04075(Plant hormone signal transduction);ko04016(MAPK signaling pathway - plant)
Zm00001d003659	Serine/threonine-protein kinase SRK2	SnRK2	-1.20426				-2.19751		3.38305	1.40487	3.48146	2.5042	2.13087	1.31055	0.518421	0.510779	2	Serine/threonine-protein kinase SRK2A	GO:0016310//phosphorylation;GO:0006468//protein phosphorylation;GO:0006468//protein phosphorylation;GO:0016310//phosphorylation;GO:0006468//protein phosphorylation;GO:0006468//protein phosphorylation;GO:0006468//protein phosphorylation;GO:0016310//phosphorylation;GO:0035556//intracellular signal transduction;GO:0035556//intracellular signal transduction;GO:0042742//defense response to bacterium;G…	GO:0005634//nucleus;GO:0005634//nucleus;GO:0005634//nucleus;GO:0005737//cytoplasm;GO:0005737//cytoplasm;GO:0005737//cytoplasm;	GO:0016301//kinase activity;GO:0016301//kinase activity;GO:0000166//nucleotide binding;GO:0004672//protein kinase activity;GO:0004672//protein kinase activity;GO:0004674//protein serine/threonine kinase activity;GO:0004674//protein serine/threonine kinase activity;GO:0005524//ATP binding;GO:0005524//ATP binding;GO:0005524//ATP binding;GO:0016301//kinase activity;GO:0000166//nucleotide binding;GO:…	ko04075(Plant hormone signal transduction);ko04016(MAPK signaling pathway - plant)
Zm00001d042695				2.14871					11.5656	15.1464	35.0922	79.3422	6.86809	6.74584	7.64885	7.46337	3	Serine/threonine-protein kinase SRK2A	GO:0006468//protein phosphorylation;GO:0006468//protein phosphorylation;GO:0016310//phosphorylation;GO:0006468//protein phosphorylation;GO:0006468//protein phosphorylation;GO:0006468//protein phosphorylation;GO:0016310//phosphorylation;GO:0035556//intracellular signal transduction;GO:0035556//intracellular signal transduction;GO:0006468//protein phosphorylation;GO:0006468//protein phosphorylation…	GO:0005634//nucleus;GO:0005634//nucleus;GO:0005737//cytoplasm;GO:0005737//cytoplasm;	GO:0000166//nucleotide binding;GO:0004672//protein kinase activity;GO:0004672//protein kinase activity;GO:0004674//protein serine/threonine kinase activity;GO:0004674//protein serine/threonine kinase activity;GO:0005524//ATP binding;GO:0005524//ATP binding;GO:0005524//ATP binding;GO:0016301//kinase activity;GO:0000166//nucleotide binding;GO:0004672//protein kinase activity;GO:0004672//protein kin…	ko04075(Plant hormone signal transduction);ko04016(MAPK signaling pathway - plant)
Zm00001d016783						-1.30066	-1.63199		36.1185	32.9982	13.6963	12.3126	47.0274	24.4113	16.9463	20.8966	5	stress-induced protein kinase1	GO:0006468//protein phosphorylation;GO:0006468//protein phosphorylation;GO:0006468//protein phosphorylation;GO:0016310//phosphorylation;GO:0035556//intracellular signal transduction;GO:0035556//intracellular signal transduction;GO:0006468//protein phosphorylation;GO:0006468//protein phosphorylation;GO:0006468//protein phosphorylation;GO:0016310//phosphorylation;GO:0035556//intracellular signal tr…	GO:0005634//nucleus;GO:0005634//nucleus;GO:0005737//cytoplasm;GO:0005737//cytoplasm;GO:0005634//nucleus;GO:0005634//nucleus;GO:0005737//cytoplasm;GO:0005737//cytoplasm;GO:0005634//nucleus;GO:0005634//nucleus;GO:0005737//cytoplasm;GO:0005737//cytoplasm;GO:0016020//membrane;GO:0016021//integral component of membrane;GO:0016021//integral component of membrane;	GO:0000166//nucleotide binding;GO:0004672//protein kinase activity;GO:0004672//protein kinase activity;GO:0004674//protein serine/threonine kinase activity;GO:0004674//protein serine/threonine kinase activity;GO:0004674//protein serine/threonine kinase activity;GO:0005524//ATP binding;GO:0005524//ATP binding;GO:0005524//ATP binding;GO:0016301//kinase activity;GO:0000166//nucleotide binding;GO:000…	ko04075(Plant hormone signal transduction);ko04016(MAPK signaling pathway - plant)
Zm00001d026690						1.04628	1.36156		11.2312	11.4247	5.45813	5.9163	11.7987	40.1346	33.8489	27.0294	10	Serine/threonine-protein kinase SRK2A	GO:0006468//protein phosphorylation;GO:0006468//protein phosphorylation;GO:0006468//protein phosphorylation;GO:0016310//phosphorylation;GO:0035556//intracellular signal transduction;GO:0035556//intracellular signal transduction;GO:0006468//protein phosphorylation;GO:0006468//protein phosphorylation;GO:0016310//phosphorylation;	GO:0005634//nucleus;GO:0005634//nucleus;GO:0005737//cytoplasm;GO:0005737//cytoplasm;	GO:0000166//nucleotide binding;GO:0004672//protein kinase activity;GO:0004672//protein kinase activity;GO:0004674//protein serine/threonine kinase activity;GO:0004674//protein serine/threonine kinase activity;GO:0004674//protein serine/threonine kinase activity;GO:0005524//ATP binding;GO:0005524//ATP binding;GO:0005524//ATP binding;GO:0016301//kinase activity;GO:0004672//protein kinase activity;G…	ko04075(Plant hormone signal transduction);ko04016(MAPK signaling pathway - plant)
Zm00001d011604							-2.28261	2.0771	0.0437071	0.0535541	0.100478	0.034742	0.121541	0.0618894	0.0277945	0.114416	8	-	GO:0006468//protein phosphorylation;GO:0006468//protein phosphorylation;GO:0006468//protein phosphorylation;GO:0035556//intracellular signal transduction;GO:0006468//protein phosphorylation;GO:0006468//protein phosphorylation;GO:0016310//phosphorylation;	GO:0005634//nucleus;GO:0005737//cytoplasm;	GO:0004672//protein kinase activity;GO:0004672//protein kinase activity;GO:0004674//protein serine/threonine kinase activity;GO:0005524//ATP binding;GO:0005524//ATP binding;GO:0004672//protein kinase activity;GO:0004672//protein kinase activity;GO:0005524//ATP binding;GO:0005524//ATP binding;GO:0016301//kinase activity;	ko04075(Plant hormone signal transduction);ko04016(MAPK signaling pathway - plant)
Zm00001d020262							-1.02457		1.44988	1.88117	2.09253	1.20286	6.93606	4.91387	3.80206	6.63989	7	-	-	-	-	ko04075(Plant hormone signal transduction);ko04016(MAPK signaling pathway - plant)
Zm00001d022550	ABA responsive element binding factor	ABF	-1.82344	-5.16433					1.06885	0.290371	0.0195549	0.0424971	0.124912	0.136428	0.156807	0.0991049	7	ABSCISIC ACID-INSENSITIVE 5-like protein 2	GO:0006355//regulation of transcription, DNA-templated;GO:0006355//regulation of transcription, DNA-templated;	GO:0005634//nucleus;GO:0005634//nucleus;	GO:0003700//DNA-binding transcription factor activity;GO:0003700//DNA-binding transcription factor activity;	ko04075(Plant hormone signal transduction)
Zm00001d042779				-4.74549				1.09459	8.8901	8.26854	0.22846	1.25768	11.715	11.5744	6.56596	13.6551	3	Protein ABSCISIC ACID-INSENSITIVE 5	GO:0006355//regulation of transcription, DNA-templated;GO:0006355//regulation of transcription, DNA-templated;	GO:0005634//nucleus;GO:0005634//nucleus;	GO:0003700//DNA-binding transcription factor activity;GO:0003700//DNA-binding transcription factor activity;	ko04075(Plant hormone signal transduction)
Zm00001d012273				-1.14747	1.09944				9.31346	9.0079	2.8814	6.67713	5.42165	5.87181	10.4401	9.71182	8	Putative bZIP transcription factor superfamily protein	GO:0006355//regulation of transcription, DNA-templated;GO:0006355//regulation of transcription, DNA-templated;	GO:0005634//nucleus;	GO:0003700//DNA-binding transcription factor activity;GO:0003700//DNA-binding transcription factor activity;	ko04075(Plant hormone signal transduction)
Zm00001d031790				2.26747			1.13099		6.06298	4.67402	19.9506	27.4781	6.36261	7.49311	15.5692	15.0902	1	ABSCISIC ACID-INSENSITIVE 5-like protein 5	GO:0006355//regulation of transcription, DNA-templated;GO:0006355//regulation of transcription, DNA-templated;GO:0006355//regulation of transcription, DNA-templated;GO:0006355//regulation of transcription, DNA-templated;	GO:0005634//nucleus;GO:0005634//nucleus;	GO:0003700//DNA-binding transcription factor activity;GO:0003700//DNA-binding transcription factor activity;GO:0003700//DNA-binding transcription factor activity;GO:0003700//DNA-binding transcription factor activity;	ko04075(Plant hormone signal transduction)
Zm00001d050018				1.88203			1.6815		0.578192	0.519533	1.47215	2.19456	0.754806	1.34898	2.70407	2.22024	4	ABSCISIC ACID-INSENSITIVE 5-like protein 5	GO:0006355//regulation of transcription, DNA-templated;GO:0006355//regulation of transcription, DNA-templated;GO:0006355//regulation of transcription, DNA-templated;GO:0006355//regulation of transcription, DNA-templated;GO:0006355//regulation of transcription, DNA-templated;GO:0006355//regulation of transcription, DNA-templated;GO:0006355//regulation of transcription, DNA-templated;GO:0006355//re…	GO:0005634//nucleus;GO:0005634//nucleus;GO:0016020//membrane;GO:0016021//integral component of membrane;GO:0016021//integral component of membrane;	GO:0003700//DNA-binding transcription factor activity;GO:0003700//DNA-binding transcription factor activity;GO:0003700//DNA-binding transcription factor activity;GO:0003700//DNA-binding transcription factor activity;GO:0003700//DNA-binding transcription factor activity;GO:0003700//DNA-binding transcription factor activity;GO:0003700//DNA-binding transcription factor activity;GO:0003700//DNA-bindi…	ko04075(Plant hormone signal transduction)
Zm00001d018178				4.44004					30.8981	19.0521	460.039	327.653	39.7765	26.3526	79.0966	71.0525	5	ABSCISIC ACID-INSENSITIVE 5-like protein 5	GO:0006355//regulation of transcription, DNA-templated;GO:0006355//regulation of transcription, DNA-templated;GO:0009414//response to water deprivation;GO:0009414//response to water deprivation;GO:0009651//response to salt stress;GO:0009651//response to salt stress;GO:0009738//abscisic acid-activated signaling pathway;GO:0009738//abscisic acid-activated signaling pathway;	GO:0005634//nucleus;GO:0005634//nucleus;GO:0005634//nucleus;	GO:0003700//DNA-binding transcription factor activity;GO:0003700//DNA-binding transcription factor activity;GO:0003700//DNA-binding transcription factor activity;	ko04075(Plant hormone signal transduction)
Zm00001d042721				3.02158					17.2955	14.6225	96.1601	79.9836	26.7613	22.5265	36.5797	35.6624	3	G-box-binding factor 4	GO:0006355//regulation of transcription, DNA-templated;GO:0006355//regulation of transcription, DNA-templated;	GO:0005634//nucleus;	GO:0003700//DNA-binding transcription factor activity;GO:0003700//DNA-binding transcription factor activity;	ko04075(Plant hormone signal transduction)
Zm00001d043117				1.13675					7.91976	8.65503	11.8923	15.81	8.0991	8.47349	10.6394	12.9553	3	ABSCISIC ACID-INSENSITIVE 5-like protein 2	GO:0006355//regulation of transcription, DNA-templated;GO:0006355//regulation of transcription, DNA-templated;GO:0006355//regulation of transcription, DNA-templated;GO:0006355//regulation of transcription, DNA-templated;GO:0006355//regulation of transcription, DNA-templated;GO:0006355//regulation of transcription, DNA-templated;	GO:0005634//nucleus;GO:0005634//nucleus;GO:0005634//nucleus;GO:0005634//nucleus;	GO:0003700//DNA-binding transcription factor activity;GO:0003700//DNA-binding transcription factor activity;GO:0003700//DNA-binding transcription factor activity;GO:0003700//DNA-binding transcription factor activity;GO:0003700//DNA-binding transcription factor activity;GO:0003700//DNA-binding transcription factor activity;	ko04075(Plant hormone signal transduction)
Zm00001d044940				3.12095	-1.35056	1.73739	1.65927		0.923174	0.711996	5.48496	2.35692	0.802185	2.2942	2.827	2.94463	9	Putative bZIP transcription factor superfamily protein	GO:0006355//regulation of transcription, DNA-templated;GO:0006355//regulation of transcription, DNA-templated;GO:0006355//regulation of transcription, DNA-templated;GO:0006355//regulation of transcription, DNA-templated;GO:0006355//regulation of transcription, DNA-templated;GO:0006355//regulation of transcription, DNA-templated;GO:0006355//regulation of transcription, DNA-templated;GO:0006355//re…	GO:0005634//nucleus;GO:0005634//nucleus;GO:0005634//nucleus;GO:0005634//nucleus;	GO:0003700//DNA-binding transcription factor activity;GO:0003700//DNA-binding transcription factor activity;GO:0003700//DNA-binding transcription factor activity;GO:0003700//DNA-binding transcription factor activity;GO:0003700//DNA-binding transcription factor activity;GO:0003700//DNA-binding transcription factor activity;GO:0003700//DNA-binding transcription factor activity;GO:0003700//DNA-bindi…	ko04075(Plant hormone signal transduction)
Ethylene signal
Zm00001d051889	Ethylene receptor	ETR		-1.44832			-1.18898		3.58164	3.33251	0.886801	0.916793	7.02077	7.45838	3.43832	4.05021	4	Protein EIN4	GO:0000160//phosphorelay signal transduction system;GO:0007165//signal transduction;GO:0007165//signal transduction;GO:0023014//signal transduction;GO:0000160//phosphorelay signal transduction system;GO:0000160//phosphorelay signal transduction system;GO:0000160//phosphorelay signal transduction system;GO:0006468//protein phosphorylation;GO:0007165//signal transduction;GO:0007165//signal transduc…	GO:0005622//intracellular anatomical structure;GO:0016020//membrane;GO:0016021//integral component of membrane;GO:0016021//integral component of membrane;GO:0005783//endoplasmic reticulum;GO:0005783//endoplasmic reticulum;GO:0005783//endoplasmic reticulum;GO:0005789//endoplasmic reticulum membrane;GO:0005789//endoplasmic reticulum membrane;GO:0005789//endoplasmic reticulum membrane;GO:0016020//me…	GO:0000155//phosphorelay sensor kinase activity;GO:0000155//phosphorelay sensor kinase activity;GO:0005515//protein binding;GO:0000155//phosphorelay sensor kinase activity;GO:0000155//phosphorelay sensor kinase activity;GO:0000166//nucleotide binding;GO:0004672//protein kinase activity;GO:0004672//protein kinase activity;GO:0005515//protein binding;GO:0005524//ATP binding;GO:0005524//ATP binding;…	ko04075(Plant hormone signal transduction);ko04016(MAPK signaling pathway - plant)
Zm00001d025050				1.68139					7.34459	12.9833	16.0408	15.7626	13.3735	11.7222	11.5812	9.37573	10	ethylene receptor homolog2	GO:0000160//phosphorelay signal transduction system;GO:0000160//phosphorelay signal transduction system;GO:0000160//phosphorelay signal transduction system;GO:0006468//protein phosphorylation;GO:0007165//signal transduction;GO:0007165//signal transduction;GO:0009723//response to ethylene;GO:0009723//response to ethylene;GO:0009873//ethylene-activated signaling pathway;GO:0010105//negative regulat…	GO:0005783//endoplasmic reticulum;GO:0005789//endoplasmic reticulum membrane;GO:0005789//endoplasmic reticulum membrane;GO:0005789//endoplasmic reticulum membrane;GO:0016020//membrane;GO:0016021//integral component of membrane;GO:0016021//integral component of membrane;GO:0005783//endoplasmic reticulum;GO:0005783//endoplasmic reticulum;GO:0005783//endoplasmic reticulum;GO:0005789//endoplasmic ret…	GO:0000155//phosphorelay sensor kinase activity;GO:0000155//phosphorelay sensor kinase activity;GO:0000166//nucleotide binding;GO:0004672//protein kinase activity;GO:0004672//protein kinase activity;GO:0005515//protein binding;GO:0005524//ATP binding;GO:0005524//ATP binding;GO:0016301//kinase activity;GO:0016740//transferase activity;GO:0038199//ethylene receptor activity;GO:0038199//ethylene rec…	ko04075(Plant hormone signal transduction);ko04016(MAPK signaling pathway - plant)
Zm00001d018326	Mitogen-activated protein kinase kinase 4/5	MKK4/5 (SIMKK)		-2.07778		-2.12623	-1.08804	-1.02838	98.1635	170.219	15.6691	22.5587	91.9874	32.1976	48.2984	23.3876	5	MAP kinase kinase4	GO:0006468//protein phosphorylation;GO:0006468//protein phosphorylation;GO:0016310//phosphorylation;	-	GO:0000166//nucleotide binding;GO:0004672//protein kinase activity;GO:0004672//protein kinase activity;GO:0004674//protein serine/threonine kinase activity;GO:0004674//protein serine/threonine kinase activity;GO:0005524//ATP binding;GO:0005524//ATP binding;GO:0005524//ATP binding;GO:0016301//kinase activity;	ko04626(Plant-pathogen interaction);ko04075(Plant hormone signal transduction);ko04016(MAPK signaling pathway - plant)
Zm00001d052066				2.1148	-1.59384		-1.4625		8.91891	4.43311	26.3963	9.56243	9.49059	12.7598	3.83489	5.30952	4	Mitogen-activated protein kinase kinase 5	GO:0006468//protein phosphorylation;GO:0006468//protein phosphorylation;GO:0016310//phosphorylation;	-	GO:0000166//nucleotide binding;GO:0004672//protein kinase activity;GO:0004672//protein kinase activity;GO:0004674//protein serine/threonine kinase activity;GO:0004674//protein serine/threonine kinase activity;GO:0005524//ATP binding;GO:0005524//ATP binding;GO:0005524//ATP binding;GO:0016301//kinase activity;	ko04626(Plant-pathogen interaction);ko04075(Plant hormone signal transduction);ko04016(MAPK signaling pathway - plant)
Zm00001d045064							-1.13139		21.7061	19.9609	21.3042	19.4188	28.4027	13.7113	14.4787	20.9506	9	Putative MAP kinase family protein	GO:0006468//protein phosphorylation;GO:0006468//protein phosphorylation;GO:0016310//phosphorylation;	-	GO:0000166//nucleotide binding;GO:0004672//protein kinase activity;GO:0004672//protein kinase activity;GO:0004674//protein serine/threonine kinase activity;GO:0004674//protein serine/threonine kinase activity;GO:0005524//ATP binding;GO:0005524//ATP binding;GO:0005524//ATP binding;GO:0016301//kinase activity;	ko04626(Plant-pathogen interaction);ko04075(Plant hormone signal transduction);ko04016(MAPK signaling pathway - plant)
Zm00001d033625	Ethylene-insensitive protein 2	EIN2			1.75608				0.386025	0.332936	0.326637	1.17644	1.18852	1.71402	2.44953	2.38288	1	Ethylene-insensitive protein 2	GO:0030001//metal ion transport;GO:0030001//metal ion transport;GO:0030001//metal ion transport;GO:0030001//metal ion transport;GO:0070574//cadmium ion transmembrane transport;GO:0071421//manganese ion transmembrane transport;GO:0030001//metal ion transport;GO:0030001//metal ion transport;GO:0030001//metal ion transport;GO:0030001//metal ion transport;GO:0030001//metal ion transport;GO:0030001//m…	GO:0016020//membrane;GO:0016020//membrane;GO:0016020//membrane;GO:0016021//integral component of membrane;GO:0016021//integral component of membrane;GO:0016020//membrane;GO:0016020//membrane;GO:0016020//membrane;GO:0016021//integral component of membrane;GO:0016021//integral component of membrane;GO:0016020//membrane;GO:0016020//membrane;GO:0016020//membrane;GO:0016021//integral component of memb…	GO:0046873//metal ion transmembrane transporter activity;GO:0046873//metal ion transmembrane transporter activity;GO:0005384//manganese ion transmembrane transporter activity;GO:0005384//manganese ion transmembrane transporter activity;GO:0015086//cadmium ion transmembrane transporter activity;GO:0015086//cadmium ion transmembrane transporter activity;GO:0046873//metal ion transmembrane transport…	ko04075(Plant hormone signal transduction);ko04016(MAPK signaling pathway - plant)
Zm00001d007188	Ethylene-insensitive protein 3	EIN3	1.05568				1.24732		0.842706	1.67291	0.191596	0.158316	0.974553	2.71375	2.59026	3.64803	2	ETHYLENE INSENSITIVE 3-like 2 protein	GO:0006355//regulation of transcription, DNA-templated;	GO:0005634//nucleus;GO:0005634//nucleus;	GO:0003677//DNA binding;GO:0003677//DNA binding;GO:0003700//DNA-binding transcription factor activity;GO:0003700//DNA-binding transcription factor activity;GO:0003700//DNA-binding transcription factor activity;	ko04075(Plant hormone signal transduction);ko04016(MAPK signaling pathway - plant)
Zm00001d020939				1.24188					28.8903	32.2173	46.298	27.4792	33.2574	34.7902	26.5257	26.0706	7	ETHYLENE INSENSITIVE 3-like 3 protein	GO:0006355//regulation of transcription, DNA-templated;	GO:0005634//nucleus;GO:0005634//nucleus;	GO:0003677//DNA binding;GO:0003677//DNA binding;GO:0003700//DNA-binding transcription factor activity;GO:0003700//DNA-binding transcription factor activity;GO:0003700//DNA-binding transcription factor activity;	ko04075(Plant hormone signal transduction);ko04016(MAPK signaling pathway - plant)
Zm00001d015778	EIN3-binding F-box protein	EBF1/2		1.63575	-1.31641		1.52066		25.9577	30.4872	54.8695	24.4786	27.1878	26.1546	38.841	34.7536	5	EIN3-binding F-box protein 1	GO:0006511//ubiquitin-dependent protein catabolic process;GO:0006511//ubiquitin-dependent protein catabolic process;GO:0016567//protein ubiquitination;GO:0016567//protein ubiquitination;GO:0031146//SCF-dependent proteasomal ubiquitin-dependent protein catabolic process;GO:0031146//SCF-dependent proteasomal ubiquitin-dependent protein catabolic process;	GO:0019005//SCF ubiquitin ligase complex;GO:0019005//SCF ubiquitin ligase complex;	GO:0004842//ubiquitin-protein transferase activity;GO:0005515//protein binding;	ko04075(Plant hormone signal transduction);ko04016(MAPK signaling pathway - plant)
Zm00001d034920	Ethylene-responsive transcription factor 1	ERF1/2		-4.05429			-2.68551	1.76395	3.73514	3.28421	0.14946	0.230702	6.7254	2.95142	1.17178	3.93392	1	Ethylene-responsive transcription factor 1B	GO:0006351//transcription, DNA-templated;GO:0006355//regulation of transcription, DNA-templated;GO:0006355//regulation of transcription, DNA-templated;	GO:0005634//nucleus;GO:0005634//nucleus;	GO:0003677//DNA binding;GO:0003677//DNA binding;GO:0003677//DNA binding;GO:0003700//DNA-binding transcription factor activity;GO:0003700//DNA-binding transcription factor activity;	ko04075(Plant hormone signal transduction);ko04016(MAPK signaling pathway - plant)
Brassinosteroid signal
Zm00001d043634	Protein brassinosteroid insensitive 1	BRI1		1.09226					4.28806	3.29679	6.22233	7.3689	4.7336	2.94418	4.68635	2.6926	3	Protein BRASSINOSTEROID INSENSITIVE 1	GO:0006468//protein phosphorylation;GO:0006468//protein phosphorylation;GO:0009755//hormone-mediated signaling pathway;GO:0046777//protein autophosphorylation;	GO:0005886//plasma membrane;GO:0009506//plasmodesma;GO:0016020//membrane;GO:0016021//integral component of membrane;GO:0016021//integral component of membrane;	GO:0004672//protein kinase activity;GO:0004672//protein kinase activity;GO:0004674//protein serine/threonine kinase activity;GO:0005515//protein binding;GO:0005524//ATP binding;GO:0005524//ATP binding;	ko04075(Plant hormone signal transduction)
Zm00001d027523	BR-signaling kinase	BSK		1.36892					8.40773	9.71242	14.7172	9.38565	17.5736	10.8648	14.4203	12.2653	1	Probable serine/threonine-protein kinase	GO:0006468//protein phosphorylation;GO:0006468//protein phosphorylation;GO:0009742//brassinosteroid mediated signaling pathway;GO:0009742//brassinosteroid mediated signaling pathway;GO:0016310//phosphorylation;GO:0006468//protein phosphorylation;GO:0006468//protein phosphorylation;GO:0016310//phosphorylation;GO:0006468//protein phosphorylation;GO:0006468//protein phosphorylation;GO:0016310//phosp…	-	GO:0004672//protein kinase activity;GO:0004672//protein kinase activity;GO:0005515//protein binding;GO:0005524//ATP binding;GO:0005524//ATP binding;GO:0016301//kinase activity;GO:0004672//protein kinase activity;GO:0004672//protein kinase activity;GO:0005524//ATP binding;GO:0005524//ATP binding;GO:0016301//kinase activity;GO:0004672//protein kinase activity;GO:0004672//protein kinase activity;GO:…	ko04075(Plant hormone signal transduction)
Zm00001d030021						-1.26583			0.519826	0.402927	0.149276	0.26507	0.388885	0.127017	0.287793	0.177817	1	BR-signaling kinase 2	GO:0006468//protein phosphorylation;GO:0006468//protein phosphorylation;GO:0009742//brassinosteroid mediated signaling pathway;GO:0009742//brassinosteroid mediated signaling pathway;GO:0016310//phosphorylation;GO:0006468//protein phosphorylation;GO:0006468//protein phosphorylation;GO:0016310//phosphorylation;GO:0006468//protein phosphorylation;GO:0006468//protein phosphorylation;GO:0016310//phosp…	-	GO:0004672//protein kinase activity;GO:0004672//protein kinase activity;GO:0005515//protein binding;GO:0005524//ATP binding;GO:0005524//ATP binding;GO:0016301//kinase activity;GO:0004672//protein kinase activity;GO:0004672//protein kinase activity;GO:0005515//protein binding;GO:0005524//ATP binding;GO:0005524//ATP binding;GO:0016301//kinase activity;GO:0004672//protein kinase activity;GO:0004672/…	ko04075(Plant hormone signal transduction)
Zm00001d047053							1.57031		0.412681	0.558637	0.509075	1.15908	0.149974	0.0952085	0.497845	0.49647	9	BR-signaling kinase 2	GO:0016310//phosphorylation;GO:0006468//protein phosphorylation;GO:0006468//protein phosphorylation;GO:0009742//brassinosteroid mediated signaling pathway;GO:0009742//brassinosteroid mediated signaling pathway;GO:0016310//phosphorylation;GO:0016310//phosphorylation;GO:0006468//protein phosphorylation;GO:0006468//protein phosphorylation;GO:0016310//phosphorylation;GO:0016310//phosphorylation;GO:00…	-	GO:0005515//protein binding;GO:0016301//kinase activity;GO:0016301//kinase activity;GO:0004672//protein kinase activity;GO:0004672//protein kinase activity;GO:0005515//protein binding;GO:0005524//ATP binding;GO:0005524//ATP binding;GO:0016301//kinase activity;GO:0005515//protein binding;GO:0016301//kinase activity;GO:0016301//kinase activity;GO:0004672//protein kinase activity;GO:0004672//protein…	ko04075(Plant hormone signal transduction)
Zm00001d008893	Shaggy-related protein kinase (protein brassinosteroid insensitive 2)	BIN2		-1.40992					31.8411	47.7809	8.11089	6.64013	20.1172	19.6318	14.7202	12.1709	8	Shaggy-related protein kinase iota	GO:0006468//protein phosphorylation;GO:0006468//protein phosphorylation;GO:0007165//signal transduction;GO:0016310//phosphorylation;	GO:0005737//cytoplasm;GO:0005829//cytosol;	GO:0000166//nucleotide binding;GO:0004672//protein kinase activity;GO:0004672//protein kinase activity;GO:0004674//protein serine/threonine kinase activity;GO:0004674//protein serine/threonine kinase activity;GO:0004674//protein serine/threonine kinase activity;GO:0005524//ATP binding;GO:0005524//ATP binding;GO:0005524//ATP binding;GO:0016301//kinase activity;	ko04075(Plant hormone signal transduction)
Zm00001d021927	Brassinosteroid resistant 1/2	BZR1/2		-1.90429	2.31763				1.15369	1.18013	0.208616	1.16527	0.546344	0.32365	0.280877	0.310611	7	BES1/BZR1 protein	GO:0006351//transcription, DNA-templated;GO:0006351//transcription, DNA-templated;GO:0006355//regulation of transcription, DNA-templated;GO:0009741//response to brassinosteroid;GO:0009742//brassinosteroid mediated signaling pathway;GO:0009742//brassinosteroid mediated signaling pathway;GO:0006351//transcription, DNA-templated;GO:0006351//transcription, DNA-templated;GO:0006355//regulation of tran…	GO:0005634//nucleus;GO:0005737//cytoplasm;	GO:0003700//DNA-binding transcription factor activity;GO:0003700//DNA-binding transcription factor activity;GO:0003700//DNA-binding transcription factor activity;GO:0003700//DNA-binding transcription factor activity;GO:0003700//DNA-binding transcription factor activity;	ko04075(Plant hormone signal transduction)
Zm00001d006677				-1.09906		-2.01493	-1.4865		14.1992	11.1265	4.49856	3.73372	7.30936	2.9017	2.91153	2.01051	2	Protein BRASSINAZOLE-RESISTANT 1	GO:0006351//transcription, DNA-templated;GO:0006351//transcription, DNA-templated;GO:0006355//regulation of transcription, DNA-templated;GO:0009742//brassinosteroid mediated signaling pathway;GO:0009742//brassinosteroid mediated signaling pathway;	-	GO:0003700//DNA-binding transcription factor activity;GO:0003700//DNA-binding transcription factor activity;	ko04075(Plant hormone signal transduction)
Zm00001d009309	Xyloglucosyl transferase TCH4	TCH4	1.8478	4.3994					3.99786	13.7574	57.4383	187.108	31.8735	37.4479	11.6781	14.2929	8	Xyloglucan endotransglucosylase/hydrolase protein 14	GO:0005975//carbohydrate metabolic process;GO:0005975//carbohydrate metabolic process;GO:0006073//cellular glucan metabolic process;GO:0006073//cellular glucan metabolic process;GO:0008152//metabolic process;GO:0010411//xyloglucan metabolic process;GO:0010411//xyloglucan metabolic process;GO:0042546//cell wall biogenesis;GO:0042546//cell wall biogenesis;GO:0071555//cell wall organization;GO:00715…	GO:0005576//extracellular region;GO:0005618//cell wall;GO:0005618//cell wall;GO:0005618//cell wall;GO:0048046//apoplast;GO:0048046//apoplast;GO:0048046//apoplast;	GO:0004553//hydrolase activity, hydrolyzing O-glycosyl compounds;GO:0004553//hydrolase activity, hydrolyzing O-glycosyl compounds;GO:0016740//transferase activity;GO:0016762//xyloglucan:xyloglucosyl transferase activity;GO:0016762//xyloglucan:xyloglucosyl transferase activity;GO:0016762//xyloglucan:xyloglucosyl transferase activity;GO:0016787//hydrolase activity;GO:0016798//hydrolase activity, ac…	ko04075(Plant hormone signal transduction)
Jasmonic acid signal
Zm00001d011377	Jasmonic acid-amino synthetase	JAR1	-4.17276		1.58348				150.942	65.1804	5.65459	18.454	176.802	54.7086	135.426	151.156	8	Jasmonic acid-amido synthetase JAR1	GO:0009611//response to wounding;GO:0009611//response to wounding;GO:0009694//jasmonic acid metabolic process;GO:0009694//jasmonic acid metabolic process;GO:0009864//induced systemic resistance, jasmonic acid mediated signaling pathway;GO:0009864//induced systemic resistance, jasmonic acid mediated signaling pathway;GO:0009611//response to wounding;GO:0009611//response to wounding;GO:0009694//jas…	GO:0005737//cytoplasm;	GO:0080123//jasmonate-amino synthetase activity;GO:0080123//jasmonate-amino synthetase activity;GO:0016881//acid-amino acid ligase activity;GO:0080123//jasmonate-amino synthetase activity;GO:0080123//jasmonate-amino synthetase activity;GO:0080123//jasmonate-amino synthetase activity;GO:0080123//jasmonate-amino synthetase activity;	ko04075(Plant hormone signal transduction)
Zm00001d012338	Coronatine-insensitive protein 1	COI1				1.1092	1.0653		40.0307	30.5953	22.6692	43.3463	19.3249	48.8913	45.1619	46.1065	8	Coronatine-insensitive protein 1	-	-	GO:0005515//protein binding;GO:0005515//protein binding;	ko04075(Plant hormone signal transduction)
Zm00001d003903	Jasmonate ZIM domain-containing protein	JAZ				-2.1004	-1.99621		3.09904	2.01623	1.29264	2.98842	25.3265	2.95673	7.08104	6.49145	2	Protein TIFY 9	GO:0009611//response to wounding;GO:0009611//response to wounding;GO:0031347//regulation of defense response;GO:0031347//regulation of defense response;GO:2000022//regulation of jasmonic acid mediated signaling pathway;GO:2000022//regulation of jasmonic acid mediated signaling pathway;	GO:0005634//nucleus;	-	ko04075(Plant hormone signal transduction)
Zm00001d005726				1.57351	-1.04888	-1.50357	-1.48614		66.459	41.9105	134.575	71.7678	214.402	79.196	85.3721	83.2972	2	Protein TIFY 6B	GO:0009611//response to wounding;GO:0009611//response to wounding;GO:0031347//regulation of defense response;GO:0031347//regulation of defense response;GO:2000022//regulation of jasmonic acid mediated signaling pathway;GO:2000022//regulation of jasmonic acid mediated signaling pathway;	GO:0005634//nucleus;	-	ko04075(Plant hormone signal transduction)
Zm00001d005813						-1.91928	-1.71382		105.361	61.1631	36.5521	41.4721	448.505	97.9448	152.667	130.706	2	Protein TIFY 10B	GO:0009611//response to wounding;GO:0009611//response to wounding;GO:0031347//regulation of defense response;GO:0031347//regulation of defense response;GO:2000022//regulation of jasmonic acid mediated signaling pathway;GO:2000022//regulation of jasmonic acid mediated signaling pathway;	GO:0005634//nucleus;	-	ko04075(Plant hormone signal transduction)
Zm00001d006860						-1.16498			293.139	267.904	103.501	185.869	227.8	60.8506	146.158	111.659	2	Protein TIFY 10B	GO:0009611//response to wounding;GO:0009611//response to wounding;GO:0031347//regulation of defense response;GO:0031347//regulation of defense response;GO:2000022//regulation of jasmonic acid mediated signaling pathway;GO:2000022//regulation of jasmonic acid mediated signaling pathway;	GO:0005634//nucleus;	-	ko04075(Plant hormone signal transduction)
Zm00001d014249							3.06049		0.133952	0.0479823	0.158015	0.257475	0.284586	0.240376	2.64379	2.6151	5	TIFY19 [Source:UniProtKB/TrEMBL;Acc:A0A096QX45]	GO:0009611//response to wounding;GO:0009611//response to wounding;GO:0031347//regulation of defense response;GO:0031347//regulation of defense response;GO:2000022//regulation of jasmonic acid mediated signaling pathway;GO:2000022//regulation of jasmonic acid mediated signaling pathway;	GO:0005634//nucleus;	-	ko04075(Plant hormone signal transduction)
Zm00001d014250						-3.98778	-3.54407		28.5755	15.8953	1.60387	1.68913	61.854	9.17583	5.92004	4.32033	5	Protein TIFY 10B	GO:0009611//response to wounding;GO:0009611//response to wounding;GO:0031347//regulation of defense response;GO:0031347//regulation of defense response;GO:2000022//regulation of jasmonic acid mediated signaling pathway;GO:2000022//regulation of jasmonic acid mediated signaling pathway;	GO:0005634//nucleus;	-	ko04075(Plant hormone signal transduction)
Zm00001d014253						-1.22102			149.754	110.687	209.465	249.885	482.26	114.25	273.021	231.233	5	ZIM motif family protein	GO:0009611//response to wounding;GO:0009611//response to wounding;GO:0031347//regulation of defense response;GO:0031347//regulation of defense response;GO:2000022//regulation of jasmonic acid mediated signaling pathway;GO:2000022//regulation of jasmonic acid mediated signaling pathway;	GO:0005634//nucleus;	-	ko04075(Plant hormone signal transduction)
Zm00001d020409							-1.1633		243.567	225.878	319.238	309.068	226.693	125.833	112.924	92.8227	7	Protein TIFY 6B	GO:0009611//response to wounding;GO:0009611//response to wounding;GO:0031347//regulation of defense response;GO:0031347//regulation of defense response;GO:2000022//regulation of jasmonic acid mediated signaling pathway;GO:2000022//regulation of jasmonic acid mediated signaling pathway;	GO:0005634//nucleus;	-	ko04075(Plant hormone signal transduction)
Zm00001d020614						-2.10294	-1.71162		375.57	190.943	484.069	395.318	322.401	98.6716	109.865	82.8562	7	ZIM-transcription factor 28	GO:0009611//response to wounding;GO:0009611//response to wounding;GO:0031347//regulation of defense response;GO:0031347//regulation of defense response;GO:2000022//regulation of jasmonic acid mediated signaling pathway;GO:2000022//regulation of jasmonic acid mediated signaling pathway;	GO:0005634//nucleus;	-	ko04075(Plant hormone signal transduction)
Zm00001d022139							-1.42198		385.132	264.582	285.427	317.323	850.487	194.373	354.38	480.284	7	Protein TIFY 10B	GO:0009611//response to wounding;GO:0009611//response to wounding;GO:0031347//regulation of defense response;GO:0031347//regulation of defense response;GO:2000022//regulation of jasmonic acid mediated signaling pathway;GO:2000022//regulation of jasmonic acid mediated signaling pathway;	GO:0005634//nucleus;	-	ko04075(Plant hormone signal transduction)
Zm00001d024455							-4.53374	4.34634	1.5977	0.928239	2.89902	1.32117	1.38889	0.152065	0.0667439	1.31804	10	Protein TIFY 10B	GO:0009611//response to wounding;GO:0031347//regulation of defense response;GO:2000022//regulation of jasmonic acid mediated signaling pathway;	-	-	ko04075(Plant hormone signal transduction)
Zm00001d027899				2.73357		-2.27855	-2.13504		1.69328	0.667929	7.71576	7.29046	42.818	14.3112	10.8606	9.70264	1	ZIM motif family protein	GO:0009611//response to wounding;GO:0009611//response to wounding;GO:0031347//regulation of defense response;GO:0031347//regulation of defense response;GO:2000022//regulation of jasmonic acid mediated signaling pathway;GO:2000022//regulation of jasmonic acid mediated signaling pathway;	GO:0005634//nucleus;	-	ko04075(Plant hormone signal transduction)
Zm00001d027900				1.12258		-1.79565	-2.52544		104.119	45.0305	156.297	98.6127	389.113	83.7732	75.363	122.885	1	Protein TIFY 10B	GO:0009611//response to wounding;GO:0009611//response to wounding;GO:0031347//regulation of defense response;GO:0031347//regulation of defense response;GO:2000022//regulation of jasmonic acid mediated signaling pathway;GO:2000022//regulation of jasmonic acid mediated signaling pathway;	GO:0005634//nucleus;	-	ko04075(Plant hormone signal transduction)
Zm00001d028313							-1.04159		14.9537	9.90584	8.91205	12.0536	11.2543	1.9798	6.09265	7.28791	1	PnFL-2%3B Putative tify domain/CCT motif transcription factor family protein	GO:0009611//response to wounding;GO:0009611//response to wounding;GO:0031347//regulation of defense response;GO:0031347//regulation of defense response;GO:2000022//regulation of jasmonic acid mediated signaling pathway;GO:2000022//regulation of jasmonic acid mediated signaling pathway;	GO:0005634//nucleus;	-	ko04075(Plant hormone signal transduction)
Zm00001d033048							-4.19155		0.00249292	0	0.00913791	0.00238028	0.0449786	0.0144698	0.00273236	0.00337805	1	TIFY8 (Fragment) [Source:UniProtKB/TrEMBL;Acc:A0A060D1S0]	GO:0009611//response to wounding;GO:0009611//response to wounding;GO:0031347//regulation of defense response;GO:0031347//regulation of defense response;GO:2000022//regulation of jasmonic acid mediated signaling pathway;GO:2000022//regulation of jasmonic acid mediated signaling pathway;	GO:0005634//nucleus;	-	ko04075(Plant hormone signal transduction)
Zm00001d033049							-1.33443		56.4487	51.3414	44.409	39.1636	65.0548	22.7515	28.7584	29.7742	1	ZIM motif family protein	GO:0009611//response to wounding;GO:0009611//response to wounding;GO:0031347//regulation of defense response;GO:0031347//regulation of defense response;GO:2000022//regulation of jasmonic acid mediated signaling pathway;GO:2000022//regulation of jasmonic acid mediated signaling pathway;	GO:0005634//nucleus;	-	ko04075(Plant hormone signal transduction)
Zm00001d033050						-1.47098	-1.36298		407.56	340.181	126.441	125.497	653.154	169.51	282.972	261.92	1	ZIM motif family protein	GO:0009611//response to wounding;GO:0009611//response to wounding;GO:0031347//regulation of defense response;GO:0031347//regulation of defense response;GO:2000022//regulation of jasmonic acid mediated signaling pathway;GO:2000022//regulation of jasmonic acid mediated signaling pathway;	GO:0005634//nucleus;	-	ko04075(Plant hormone signal transduction)
Zm00001d035382				-2.06356					4.16215	3.40774	0.666394	1.22748	3.09725	3.34781	2.8778	2.28943	6	Putative tify domain/CCT motif transcription factor family protein	GO:0009611//response to wounding;GO:0009611//response to wounding;GO:0031347//regulation of defense response;GO:0031347//regulation of defense response;GO:2000022//regulation of jasmonic acid mediated signaling pathway;GO:2000022//regulation of jasmonic acid mediated signaling pathway;	GO:0005634//nucleus;	GO:0003676//nucleic acid binding;	ko04075(Plant hormone signal transduction)
Zm00001d044708						-1.92298			3.47639	1.98496	1.48189	1.88167	1.07108	0.0575746	0.485181	0.310107	3	Protein TIFY 3B	GO:0009611//response to wounding;GO:0009611//response to wounding;GO:0031347//regulation of defense response;GO:0031347//regulation of defense response;GO:2000022//regulation of jasmonic acid mediated signaling pathway;GO:2000022//regulation of jasmonic acid mediated signaling pathway;	GO:0005634//nucleus;	-	ko04075(Plant hormone signal transduction)
Zm00001d048263			-1.40215						158.477	57.9055	138.148	112.629	35.8157	15.7626	23.6924	25.2952	9	Putative tify domain/CCT motif transcription factor family protein%3B ZIM motif family protein	GO:0009611//response to wounding;GO:0009611//response to wounding;GO:0031347//regulation of defense response;GO:0031347//regulation of defense response;GO:2000022//regulation of jasmonic acid mediated signaling pathway;GO:2000022//regulation of jasmonic acid mediated signaling pathway;	GO:0005634//nucleus;	-	ko04075(Plant hormone signal transduction)
Zm00001d048268				2.259	-1.47832	-5.31464	-3.15223		4.78443	1.78751	15.7189	6.08778	12.6858	0.983392	1.59663	0.354757	9	Putative tify domain/CCT motif transcription factor family protein	GO:0009611//response to wounding;GO:0009611//response to wounding;GO:0031347//regulation of defense response;GO:0031347//regulation of defense response;GO:2000022//regulation of jasmonic acid mediated signaling pathway;GO:2000022//regulation of jasmonic acid mediated signaling pathway;	GO:0005634//nucleus;	-	ko04075(Plant hormone signal transduction)
Zm00001d050365				-2.74478		-1.47758	-1.43897		51.5888	32.4276	5.22846	8.67719	91.9344	16.9925	37.8997	36.4403	4	Protein TIFY 6B	GO:0009611//response to wounding;GO:0009611//response to wounding;GO:0031347//regulation of defense response;GO:0031347//regulation of defense response;GO:2000022//regulation of jasmonic acid mediated signaling pathway;GO:2000022//regulation of jasmonic acid mediated signaling pathway;	GO:0005634//nucleus;	-	ko04075(Plant hormone signal transduction)
Zm00001d047017	Transcription factor MYC2	MYC2		-1.51122		-1.6471	-1.51172		127.389	73.418	30.2889	33.3819	178.69	18.4445	69.9888	63.1676	9	Putative HLH DNA-binding domain superfamily protein	-	-	GO:0003677//DNA binding;GO:0003677//DNA binding;GO:0046983//protein dimerization activity;GO:0046983//protein dimerization activity;	ko04075(Plant hormone signal transduction);ko04016(MAPK signaling pathway - plant)
Zm00001d030028				-1.14171			-1.11035		95.5924	57.8123	29.51	38.4549	87.2029	29.2924	45.0822	49.4147	1	myc transcription factor7	-	-	GO:0046983//protein dimerization activity;GO:0046983//protein dimerization activity;	ko04075(Plant hormone signal transduction);ko04016(MAPK signaling pathway - plant)
Salicylic acid signal
Zm00001d052468	Regulatory protein NPR1	NPR1		3.84879					0.0210247	0.0766207	0.209467	0.0409232	0.0130979	0.02497	0.00720562	0.0194747	4	Regulatory protein NPR5	GO:0009864//induced systemic resistance, jasmonic acid mediated signaling pathway;GO:0009864//induced systemic resistance, jasmonic acid mediated signaling pathway;	GO:0005634//nucleus;GO:0005634//nucleus;	GO:0005515//protein binding;GO:0005515//protein binding;	ko04075(Plant hormone signal transduction)
Zm00001d042111					-1.43816		-1.13609		1.97086	1.68075	1.96377	0.809039	4.47529	4.24288	2.2724	2.25146	3	tassels replace upper ears1	GO:0009864//induced systemic resistance, jasmonic acid mediated signaling pathway;GO:0009864//induced systemic resistance, jasmonic acid mediated signaling pathway;	GO:0005634//nucleus;GO:0005634//nucleus;	GO:0005515//protein binding;	ko04075(Plant hormone signal transduction)
Zm00001d012660							-1.11785		59.9424	65.0019	52.6171	43.1695	48.903	38.7645	25.1273	24.5544	8	Regulatory protein NPR1	GO:0042742//defense response to bacterium;GO:0042742//defense response to bacterium;GO:0050832//defense response to fungus;GO:0050832//defense response to fungus;GO:2000022//regulation of jasmonic acid mediated signaling pathway;GO:2000022//regulation of jasmonic acid mediated signaling pathway;	GO:0005634//nucleus;GO:0005634//nucleus;	GO:0005515//protein binding;GO:0005515//protein binding;	ko04075(Plant hormone signal transduction)
Zm00001d002143	Transcription factor TGA	TGA		-1.06612					14.1817	10.4398	4.67571	4.53316	10.345	13.8676	6.85458	6.75504	2	Transcription factor TGA4	GO:0006351//transcription, DNA-templated;GO:0006351//transcription, DNA-templated;GO:0006351//transcription, DNA-templated;GO:0006351//transcription, DNA-templated;GO:0006351//transcription, DNA-templated;GO:0006351//transcription, DNA-templated;GO:0006355//regulation of transcription, DNA-templated;GO:0006355//regulation of transcription, DNA-templated;GO:0006351//transcription, DNA-templated;GO…	-	GO:0043565//sequence-specific DNA binding;GO:0043565//sequence-specific DNA binding;GO:0043565//sequence-specific DNA binding;GO:0043565//sequence-specific DNA binding;GO:0003700//DNA-binding transcription factor activity;GO:0003700//DNA-binding transcription factor activity;GO:0043565//sequence-specific DNA binding;GO:0043565//sequence-specific DNA binding;GO:0003700//DNA-binding transcription f…	ko04075(Plant hormone signal transduction)
Zm00001d012553				-2.03088					0.372674	0.159355	0.062502	0.00878631	0.341887	0.386258	0.386362	0.312666	8	octopine synthase binding factor4	GO:0006351//transcription, DNA-templated;GO:0006351//transcription, DNA-templated;GO:0006355//regulation of transcription, DNA-templated;GO:0006355//regulation of transcription, DNA-templated;GO:0006355//regulation of transcription, DNA-templated;GO:0006355//regulation of transcription, DNA-templated;GO:0006351//transcription, DNA-templated;GO:0006351//transcription, DNA-templated;GO:0006355//reg…	-	GO:0003700//DNA-binding transcription factor activity;GO:0003700//DNA-binding transcription factor activity;GO:0043565//sequence-specific DNA binding;GO:0043565//sequence-specific DNA binding;GO:0003700//DNA-binding transcription factor activity;GO:0003700//DNA-binding transcription factor activity;GO:0003700//DNA-binding transcription factor activity;GO:0003700//DNA-binding transcription factor …	ko04075(Plant hormone signal transduction)
Zm00001d052543				-2.86158	2.30074				1.74235	1.95781	0.161571	0.886903	0.393909	0.400554	0.408037	0.414571	4	bZIP transcription factor family protein	GO:0006351//transcription, DNA-templated;GO:0006351//transcription, DNA-templated;GO:0006355//regulation of transcription, DNA-templated;GO:0006355//regulation of transcription, DNA-templated;GO:0006351//transcription, DNA-templated;GO:0006351//transcription, DNA-templated;GO:0006355//regulation of transcription, DNA-templated;GO:0006355//regulation of transcription, DNA-templated;GO:0006351//tra…	-	GO:0003700//DNA-binding transcription factor activity;GO:0003700//DNA-binding transcription factor activity;GO:0043565//sequence-specific DNA binding;GO:0043565//sequence-specific DNA binding;GO:0003700//DNA-binding transcription factor activity;GO:0003700//DNA-binding transcription factor activity;GO:0043565//sequence-specific DNA binding;GO:0043565//sequence-specific DNA binding;GO:0003700//DNA…	ko04075(Plant hormone signal transduction)
Zm00001d010658				5.78818					0.0117162	0.00899973	0.451055	0.09816	0	0	0	0	8	Transcription factor TGA6	GO:0006351//transcription, DNA-templated;GO:0006351//transcription, DNA-templated;GO:0006355//regulation of transcription, DNA-templated;GO:0006355//regulation of transcription, DNA-templated;	-	GO:0003700//DNA-binding transcription factor activity;GO:0003700//DNA-binding transcription factor activity;GO:0043565//sequence-specific DNA binding;GO:0043565//sequence-specific DNA binding;	ko04075(Plant hormone signal transduction)
Zm00001d022542				1.53423					31.8636	26.6611	62.8898	69.2435	21.6119	16.942	30.7226	28.3359	7	Transcription factor TGA6	GO:0006351//transcription, DNA-templated;GO:0006351//transcription, DNA-templated;GO:0006355//regulation of transcription, DNA-templated;GO:0006355//regulation of transcription, DNA-templated;GO:0042742//defense response to bacterium;GO:0042742//defense response to bacterium;GO:0045893//positive regulation of transcription, DNA-templated;GO:0045893//positive regulation of transcription, DNA-templ…	-	GO:0003677//DNA binding;GO:0003700//DNA-binding transcription factor activity;GO:0003700//DNA-binding transcription factor activity;GO:0043565//sequence-specific DNA binding;GO:0043565//sequence-specific DNA binding;GO:0003700//DNA-binding transcription factor activity;GO:0003700//DNA-binding transcription factor activity;GO:0043565//sequence-specific DNA binding;GO:0043565//sequence-specific DNA…	ko04075(Plant hormone signal transduction)
Zm00001d024160				1.07724	-1.45598				30.8321	19.2099	44.1126	17.7234	0.561491	1.04369	0.755833	0.752528	10	Transcription factor TGA4	GO:0006351//transcription, DNA-templated;GO:0006351//transcription, DNA-templated;GO:0006355//regulation of transcription, DNA-templated;GO:0006355//regulation of transcription, DNA-templated;GO:0006351//transcription, DNA-templated;GO:0006351//transcription, DNA-templated;GO:0006355//regulation of transcription, DNA-templated;GO:0006355//regulation of transcription, DNA-templated;GO:0006351//tra…	-	GO:0003700//DNA-binding transcription factor activity;GO:0003700//DNA-binding transcription factor activity;GO:0043565//sequence-specific DNA binding;GO:0043565//sequence-specific DNA binding;GO:0003700//DNA-binding transcription factor activity;GO:0003700//DNA-binding transcription factor activity;GO:0043565//sequence-specific DNA binding;GO:0043565//sequence-specific DNA binding;GO:0003700//DNA…	ko04075(Plant hormone signal transduction)
Zm00001d005143					1.7904				0.56003	1.12246	0.289697	1.09697	0.355013	0.513525	0.320408	0.191176	2	bZIP transcription factor family protein	GO:0006351//transcription, DNA-templated;GO:0006351//transcription, DNA-templated;GO:0006355//regulation of transcription, DNA-templated;GO:0006355//regulation of transcription, DNA-templated;	-	GO:0003700//DNA-binding transcription factor activity;GO:0003700//DNA-binding transcription factor activity;GO:0043565//sequence-specific DNA binding;GO:0043565//sequence-specific DNA binding;	ko04075(Plant hormone signal transduction)
Zm00001d042777							1.59951		0.779475	0.681681	0.473529	0.593676	0.0653797	0.0957784	0.221214	0.199671	3	Basic leucine zipper protein%3B Liguleless2	GO:0006351//transcription, DNA-templated;GO:0006351//transcription, DNA-templated;GO:0006351//transcription, DNA-templated;GO:0006351//transcription, DNA-templated;GO:0006351//transcription, DNA-templated;GO:0006351//transcription, DNA-templated;GO:0006355//regulation of transcription, DNA-templated;GO:0006355//regulation of transcription, DNA-templated;GO:0006351//transcription, DNA-templated;GO…	GO:0005634//nucleus;GO:0005634//nucleus;	GO:0043565//sequence-specific DNA binding;GO:0043565//sequence-specific DNA binding;GO:0043565//sequence-specific DNA binding;GO:0043565//sequence-specific DNA binding;GO:0003700//DNA-binding transcription factor activity;GO:0003700//DNA-binding transcription factor activity;GO:0043565//sequence-specific DNA binding;GO:0043565//sequence-specific DNA binding;GO:0003677//DNA binding;GO:0003700//DNA…	ko04075(Plant hormone signal transduction)
Zm00001d026398							1.20542		4.31224	4.59814	4.24196	2.38104	3.94243	12.9675	10.1349	6.69049	10	Transcription factor TGA4	GO:0006351//transcription, DNA-templated;GO:0006351//transcription, DNA-templated;GO:0006351//transcription, DNA-templated;GO:0006351//transcription, DNA-templated;GO:0006351//transcription, DNA-templated;GO:0006351//transcription, DNA-templated;GO:0006351//transcription, DNA-templated;GO:0006351//transcription, DNA-templated;GO:0006355//regulation of transcription, DNA-templated;GO:0006355//regu…	-	GO:0043565//sequence-specific DNA binding;GO:0043565//sequence-specific DNA binding;GO:0043565//sequence-specific DNA binding;GO:0043565//sequence-specific DNA binding;GO:0043565//sequence-specific DNA binding;GO:0043565//sequence-specific DNA binding;GO:0003700//DNA-binding transcription factor activity;GO:0003700//DNA-binding transcription factor activity;GO:0043565//sequence-specific DNA bindi…	ko04075(Plant hormone signal transduction)
Zm00001d038296							3.29566		0	0.0989142	0.0359242	0	0.0364404	0.0881705	0.401866	0.326109	6	Putative bZIP transcription factor superfamily protein	GO:0006351//transcription, DNA-templated;GO:0006351//transcription, DNA-templated;GO:0006355//regulation of transcription, DNA-templated;GO:0006355//regulation of transcription, DNA-templated;GO:0006351//transcription, DNA-templated;GO:0006351//transcription, DNA-templated;	-	GO:0003700//DNA-binding transcription factor activity;GO:0003700//DNA-binding transcription factor activity;GO:0043565//sequence-specific DNA binding;GO:0043565//sequence-specific DNA binding;GO:0043565//sequence-specific DNA binding;GO:0043565//sequence-specific DNA binding;	ko04075(Plant hormone signal transduction)
NCKL: leaves of N192 seedlings treated with 0 μM 2,4-epibrassinolide (EBR) application at 25°C normal temperature (CK); NCKEL: leaves of N192 seed-lings treated with 2 μM 2,4-epibrassinolide (EBR) application at 25°C normal temperature (CKE); NLTL: leaves of N192 seedlings treated with 0 μM EBR application at 15°C low-temperature (LT); NLTEL: leaves of N192 seedlings treated with 2 μM EBR applica…
