# Supplementary material for: Transcriptomic and Physiological Studies Unveil that Brassinolide Maintains the Balance of Maize’s Multiple Metabolisms under Low-Temperature Stress
Source: Int J Mol Sci. 2024 Aug 29;25(17):9396. doi: 10.3390/ijms25179396 (PMC11395154; doi:10.3390/ijms25179396)
Supplement: Supplementary file 1 [file ijms-25-09396-s001.zip › Supplementary Materials/Table S6.xlsx]

## Sheet: Sheet1
Table S6 The differentially expressed genes (DEGs) involved in MAPK signaling were identified in all samples based on our RNA-sequencing
Gene_ID	Encoding protein	Abbreviation	Log2 (FC)						FPKM								Chromosome	Description	GO annotation			KEGG Pathway
			JCKL_vs_JCKEL	JCKL_vs_JLTL	JLTL_vs_JLTEL	NCKL_vs_NCKEL	NCKL_vs_NLTL	NLTL_vs_NLTEL	JCKL	JCKEL	JLTL	JLTEL	NCKL	NCKEL	NLTL	NLTEL			Biological process	Cellular component	Molecular function
Zm00001d002287	LRR receptor-like serine/threonine-protein kinase FLS2	FLS2	4.13522						1.69961	28.5818	5.04364	2.77586	4.78595	3.91742	5.18853	3.67729	2	LRR receptor-like serine/threonine-protein kinase FLS2	GO:0006468//protein phosphorylation;GO:0006468//protein phosphorylation;GO:0006898//receptor-mediated endocytosis;GO:0006898//receptor-mediated endocytosis;GO:0010359//regulation of anion channel activity;GO:0010359//regulation of anion channel activity;GO:0016045//detection of bacterium;GO:0016045//detection of bacterium;GO:0016310//phosphorylation;GO:0042742//defense response to bacterium;GO:00…	GO:0005768//endosome;GO:0005768//endosome;GO:0005886//plasma membrane;GO:0005886//plasma membrane;GO:0005886//plasma membrane;GO:0009506//plasmodesma;GO:0016020//membrane;GO:0016020//membrane;GO:0016021//integral component of membrane;GO:0016021//integral component of membrane;	GO:0004672//protein kinase activity;GO:0004672//protein kinase activity;GO:0005515//protein binding;GO:0005524//ATP binding;GO:0005524//ATP binding;GO:0016301//kinase activity;GO:0042802//identical protein binding;GO:0042802//identical protein binding;	ko04626(Plant-pathogen interaction);ko04016(MAPK signaling pathway - plant)
Zm00001d013477	Mitogen-activated protein kinase kinase kinase 1	MEKK1	-1.07236						37.1126	16.72	18.5883	22.1811	21.1389	15.5952	28.3672	14.5009	5	Mitogen-activated protein kinase kinase kinase 1	GO:0006468//protein phosphorylation;GO:0006468//protein phosphorylation;GO:0016310//phosphorylation;GO:0006468//protein phosphorylation;GO:0006468//protein phosphorylation;GO:0007346//regulation of mitotic cell cycle;GO:0016310//phosphorylation;GO:0023014//signal transduction;GO:0023014//signal transduction;GO:0031098//stress-activated protein kinase signaling cascade;GO:0031098//stress-activated…	GO:0005737//cytoplasm;GO:0005737//cytoplasm;GO:0005737//cytoplasm;GO:0005737//cytoplasm;	GO:0004672//protein kinase activity;GO:0004672//protein kinase activity;GO:0005524//ATP binding;GO:0005524//ATP binding;GO:0016301//kinase activity;GO:0004672//protein kinase activity;GO:0004672//protein kinase activity;GO:0004674//protein serine/threonine kinase activity;GO:0004674//protein serine/threonine kinase activity;GO:0005524//ATP binding;GO:0005524//ATP binding;GO:0016301//kinase activi…	ko04626(Plant-pathogen interaction);ko04016(MAPK signaling pathway - plant)
Zm00001d052147				1.53537	-1.16501				15.4329	12.8586	30.4116	15.1225	14.9834	15.543	10.9221	10.3923	4	Putative MAP kinase superfamily protein	GO:0006468//protein phosphorylation;GO:0006468//protein phosphorylation;GO:0007346//regulation of mitotic cell cycle;GO:0016310//phosphorylation;GO:0023014//signal transduction;GO:0023014//signal transduction;GO:0031098//stress-activated protein kinase signaling cascade;GO:0031098//stress-activated protein kinase signaling cascade;GO:0032147//activation of protein kinase activity;GO:0032147//acti…	GO:0005737//cytoplasm;GO:0005737//cytoplasm;	GO:0004672//protein kinase activity;GO:0004672//protein kinase activity;GO:0004674//protein serine/threonine kinase activity;GO:0004674//protein serine/threonine kinase activity;GO:0005524//ATP binding;GO:0005524//ATP binding;GO:0016301//kinase activity;GO:0000166//nucleotide binding;GO:0004672//protein kinase activity;GO:0004672//protein kinase activity;GO:0004674//protein serine/threonine kinas…	ko04626(Plant-pathogen interaction);ko04016(MAPK signaling pathway - plant)
Zm00001d033654				2.19175					8.71849	11.8865	27.3028	35.2089	20.992	12.0299	15.2062	15.4233	1	Opaque endosperm10	-	GO:0016020//membrane;GO:0016021//integral component of membrane;GO:0016021//integral component of membrane;GO:0005783//endoplasmic reticulum;GO:0005789//endoplasmic reticulum membrane;GO:0005789//endoplasmic reticulum membrane;GO:0016020//membrane;GO:0016021//integral component of membrane;GO:0016021//integral component of membrane;GO:0016020//membrane;GO:0016021//integral component of membrane;G…	-	ko04626(Plant-pathogen interaction);ko04016(MAPK signaling pathway - plant)
Zm00001d047875					-1.15575				12.6235	11.1792	13.7184	6.83752	15.7411	13.4387	10.8326	11.0933	9	MAP kinase kinase kinase10	GO:0006468//protein phosphorylation;GO:0006468//protein phosphorylation;GO:0016310//phosphorylation;GO:0006468//protein phosphorylation;GO:0006468//protein phosphorylation;GO:0016310//phosphorylation;GO:0016310//phosphorylation;GO:0006468//protein phosphorylation;GO:0006468//protein phosphorylation;GO:0016310//phosphorylation;GO:0006468//protein phosphorylation;GO:0006468//protein phosphorylation…	GO:0005737//cytoplasm;GO:0005737//cytoplasm;	GO:0004672//protein kinase activity;GO:0004672//protein kinase activity;GO:0005524//ATP binding;GO:0005524//ATP binding;GO:0016301//kinase activity;GO:0004672//protein kinase activity;GO:0004672//protein kinase activity;GO:0005524//ATP binding;GO:0005524//ATP binding;GO:0016301//kinase activity;GO:0004672//protein kinase activity;GO:0005524//ATP binding;GO:0016301//kinase activity;GO:0004672//pro…	ko04626(Plant-pathogen interaction);ko04016(MAPK signaling pathway - plant)
Zm00001d035927	Mitogen-activated protein kinase kinase 1	MKK1/2	1.9916						0.368344	1.38511	0.147165	0.0749365	0.0220702	0	0	0	6	-	-	-	-	ko04016(MAPK signaling pathway - plant)
Zm00001d007541				1.8305	-3.55461				1.24767	1.56023	2.99261	0.286752	2.0474	1.86468	1.64532	3.34	2	-	-	-	GO:0005524//ATP binding;GO:0005524//ATP binding;	ko04016(MAPK signaling pathway - plant)
Zm00001d018326	Mitogen-activated protein kinase kinase 4/5	MKK4/5		-2.07778		-2.12623	-1.08804	-1.02838	98.1635	170.219	15.6691	22.5587	91.9874	32.1976	48.2984	23.3876	5	MAP kinase kinase4	GO:0006468//protein phosphorylation;GO:0006468//protein phosphorylation;GO:0016310//phosphorylation;	-	GO:0000166//nucleotide binding;GO:0004672//protein kinase activity;GO:0004672//protein kinase activity;GO:0004674//protein serine/threonine kinase activity;GO:0004674//protein serine/threonine kinase activity;GO:0005524//ATP binding;GO:0005524//ATP binding;GO:0005524//ATP binding;GO:0016301//kinase activity;	ko04626(Plant-pathogen interaction);ko04075(Plant hormone signal transduction);ko04016(MAPK signaling pathway - plant)
Zm00001d052066				2.1148	-1.59384		-1.4625		8.91891	4.43311	26.3963	9.56243	9.49059	12.7598	3.83489	5.30952	4	Mitogen-activated protein kinase kinase 5	GO:0006468//protein phosphorylation;GO:0006468//protein phosphorylation;GO:0016310//phosphorylation;	-	GO:0000166//nucleotide binding;GO:0004672//protein kinase activity;GO:0004672//protein kinase activity;GO:0004674//protein serine/threonine kinase activity;GO:0004674//protein serine/threonine kinase activity;GO:0005524//ATP binding;GO:0005524//ATP binding;GO:0005524//ATP binding;GO:0016301//kinase activity;	ko04626(Plant-pathogen interaction);ko04075(Plant hormone signal transduction);ko04016(MAPK signaling pathway - plant)
Zm00001d045064							-1.13139		21.7061	19.9609	21.3042	19.4188	28.4027	13.7113	14.4787	20.9506	9	Putative MAP kinase family protein	GO:0006468//protein phosphorylation;GO:0006468//protein phosphorylation;GO:0016310//phosphorylation;	-	GO:0000166//nucleotide binding;GO:0004672//protein kinase activity;GO:0004672//protein kinase activity;GO:0004674//protein serine/threonine kinase activity;GO:0004674//protein serine/threonine kinase activity;GO:0005524//ATP binding;GO:0005524//ATP binding;GO:0005524//ATP binding;GO:0016301//kinase activity;	ko04626(Plant-pathogen interaction);ko04075(Plant hormone signal transduction);ko04016(MAPK signaling pathway - plant)
Zm00001d038023	WRKY transcription factor 33	WRKY33		-1.39106					123.527	115.789	32.3917	32.506	73.7677	89.2742	45.0067	52.9781	6	Putative WRKY DNA-binding domain superfamily protein	GO:0006355//regulation of transcription, DNA-templated;GO:0006355//regulation of transcription, DNA-templated;	GO:0005634//nucleus;GO:0005634//nucleus;	GO:0003677//DNA binding;GO:0003700//DNA-binding transcription factor activity;GO:0003700//DNA-binding transcription factor activity;GO:0043565//sequence-specific DNA binding;GO:0043565//sequence-specific DNA binding;	ko04626(Plant-pathogen interaction);ko04016(MAPK signaling pathway - plant)
Zm00001d012482				-1.48457			-1.77608	1.23247	24.1212	10.9594	5.969	10.4539	9.26321	5.77375	3.02698	7.01511	8	Putative WRKY DNA-binding domain superfamily protein	GO:0006355//regulation of transcription, DNA-templated;GO:0006355//regulation of transcription, DNA-templated;GO:0009737//response to abscisic acid;GO:0009739//response to gibberellin;GO:0009788//negative regulation of abscisic acid-activated signaling pathway;GO:0009938//negative regulation of gibberellic acid mediated signaling pathway;GO:0045893//positive regulation of transcription, DNA-templ…	GO:0005634//nucleus;GO:0005634//nucleus;GO:0005634//nucleus;	GO:0003677//DNA binding;GO:0003700//DNA-binding transcription factor activity;GO:0003700//DNA-binding transcription factor activity;GO:0043565//sequence-specific DNA binding;GO:0043565//sequence-specific DNA binding;	ko04626(Plant-pathogen interaction);ko04016(MAPK signaling pathway - plant)
Zm00001d043025							-2.08449		43.3839	23.1175	12.5733	15.8426	27.13	13.3786	7.16015	13.9424	3	Probable WRKY transcription factor 33	GO:0006355//regulation of transcription, DNA-templated;GO:0006355//regulation of transcription, DNA-templated;	GO:0005634//nucleus;GO:0005634//nucleus;	GO:0003677//DNA binding;GO:0003700//DNA-binding transcription factor activity;GO:0003700//DNA-binding transcription factor activity;GO:0043565//sequence-specific DNA binding;GO:0043565//sequence-specific DNA binding;	ko04626(Plant-pathogen interaction);ko04016(MAPK signaling pathway - plant)
Zm00001d038451							-1.59712		2.8806	2.88895	3.51022	1.80433	1.98696	1.65888	0.735469	0.60782	6	Putative WRKY DNA-binding domain superfamily protein	GO:0006355//regulation of transcription, DNA-templated;GO:0006355//regulation of transcription, DNA-templated;GO:0006355//regulation of transcription, DNA-templated;GO:0006355//regulation of transcription, DNA-templated;GO:0006355//regulation of transcription, DNA-templated;GO:0006355//regulation of transcription, DNA-templated;	GO:0005634//nucleus;GO:0005634//nucleus;GO:0005634//nucleus;GO:0005634//nucleus;GO:0005634//nucleus;GO:0005634//nucleus;	GO:0003677//DNA binding;GO:0003700//DNA-binding transcription factor activity;GO:0003700//DNA-binding transcription factor activity;GO:0043565//sequence-specific DNA binding;GO:0043565//sequence-specific DNA binding;GO:0003677//DNA binding;GO:0003700//DNA-binding transcription factor activity;GO:0003700//DNA-binding transcription factor activity;GO:0043565//sequence-specific DNA binding;GO:004356…	ko04626(Plant-pathogen interaction);ko04016(MAPK signaling pathway - plant)
Zm00001d041920	Transcription factor VIP1	VIP1		3.05216					10.8967	6.71233	62.1774	44.0387	13.4966	12.6016	10.6858	13.5518	3	Transcription factor PosF21	GO:0006355//regulation of transcription, DNA-templated;GO:0006355//regulation of transcription, DNA-templated;	GO:0005634//nucleus;GO:0005634//nucleus;	GO:0003700//DNA-binding transcription factor activity;GO:0003700//DNA-binding transcription factor activity;GO:0003700//DNA-binding transcription factor activity;	ko04016(MAPK signaling pathway - plant)
Zm00001d053162				1.11179					34.2262	22.9356	50.7601	53.5632	34.2701	17.1453	26.3368	26.306	4	Transcription factor VIP1	GO:0006355//regulation of transcription, DNA-templated;GO:0006355//regulation of transcription, DNA-templated;	GO:0005634//nucleus;GO:0005634//nucleus;	GO:0003700//DNA-binding transcription factor activity;GO:0003700//DNA-binding transcription factor activity;GO:0003700//DNA-binding transcription factor activity;	ko04016(MAPK signaling pathway - plant)
Zm00001d004857				1.97873					11.0287	8.04518	29.6062	16.9834	9.53037	10.395	7.95317	8.42721	2	Transcription factor VIP1	GO:0006355//regulation of transcription, DNA-templated;GO:0006355//regulation of transcription, DNA-templated;GO:0006355//regulation of transcription, DNA-templated;GO:0006355//regulation of transcription, DNA-templated;	GO:0005634//nucleus;GO:0005634//nucleus;	GO:0003700//DNA-binding transcription factor activity;GO:0003700//DNA-binding transcription factor activity;GO:0003700//DNA-binding transcription factor activity;GO:0003700//DNA-binding transcription factor activity;GO:0003700//DNA-binding transcription factor activity;	ko04016(MAPK signaling pathway - plant)
Zm00001d011403	WRKY transcription factor 22	WRKY22		4.43832					0.766645	0.704263	11.3596	4.22094	0.170291	0.11628	0.426036	0.38564	8	Putative WRKY DNA-binding domain superfamily protein	GO:0006355//regulation of transcription, DNA-templated;GO:0006355//regulation of transcription, DNA-templated;	GO:0005634//nucleus;GO:0005634//nucleus;GO:0005634//nucleus;	GO:0003677//DNA binding;GO:0003700//DNA-binding transcription factor activity;GO:0003700//DNA-binding transcription factor activity;GO:0003700//DNA-binding transcription factor activity;GO:0043565//sequence-specific DNA binding;GO:0043565//sequence-specific DNA binding;GO:0043565//sequence-specific DNA binding;GO:0044212//transcription cis-regulatory region binding;GO:0044212//transcription cis-r…	ko04626(Plant-pathogen interaction);ko04016(MAPK signaling pathway - plant)
Zm00001d044171				1.33129					1.45401	1.37175	2.50168	2.54596	0.918796	0.944797	0.882914	0.91684	3	Probable WRKY transcription factor 14	GO:0006355//regulation of transcription, DNA-templated;GO:0006355//regulation of transcription, DNA-templated;	GO:0005634//nucleus;GO:0005634//nucleus;GO:0005634//nucleus;	GO:0003677//DNA binding;GO:0003700//DNA-binding transcription factor activity;GO:0003700//DNA-binding transcription factor activity;GO:0003700//DNA-binding transcription factor activity;GO:0043565//sequence-specific DNA binding;GO:0043565//sequence-specific DNA binding;GO:0043565//sequence-specific DNA binding;GO:0044212//transcription cis-regulatory region binding;GO:0044212//transcription cis-r…	ko04626(Plant-pathogen interaction);ko04016(MAPK signaling pathway - plant)
Zm00001d008578				2.89766					0.0772833	0.115474	0.402394	0.242342	0.0649218	0.166735	0.157086	0.255462	8	Putative WRKY DNA-binding domain superfamily protein	GO:0006355//regulation of transcription, DNA-templated;GO:0006355//regulation of transcription, DNA-templated;	GO:0005634//nucleus;GO:0005634//nucleus;GO:0005634//nucleus;	GO:0003677//DNA binding;GO:0003700//DNA-binding transcription factor activity;GO:0003700//DNA-binding transcription factor activity;GO:0003700//DNA-binding transcription factor activity;GO:0043565//sequence-specific DNA binding;GO:0043565//sequence-specific DNA binding;GO:0043565//sequence-specific DNA binding;GO:0044212//transcription cis-regulatory region binding;GO:0044212//transcription cis-r…	ko04626(Plant-pathogen interaction);ko04016(MAPK signaling pathway - plant)
Zm00001d009698				6.04915					0.0131392	0.139932	0.58625	0.428151	0.207596	0.278171	0.574121	0.75011	8	Putative WRKY DNA-binding domain superfamily protein	GO:0006355//regulation of transcription, DNA-templated;GO:0006355//regulation of transcription, DNA-templated;	GO:0005634//nucleus;GO:0005634//nucleus;GO:0005634//nucleus;	GO:0003677//DNA binding;GO:0003700//DNA-binding transcription factor activity;GO:0003700//DNA-binding transcription factor activity;GO:0003700//DNA-binding transcription factor activity;GO:0043565//sequence-specific DNA binding;GO:0043565//sequence-specific DNA binding;GO:0043565//sequence-specific DNA binding;GO:0044212//transcription cis-regulatory region binding;GO:0044212//transcription cis-r…	ko04626(Plant-pathogen interaction);ko04016(MAPK signaling pathway - plant)
Zm00001d018738	Pathogenesis-related protein 1	PR1	1.66367						8.65578	26.165	6.91397	21.6881	35.0197	285.03	33.1835	54.1221	7	Pathogenesis related protein4	-	GO:0005576//extracellular region;GO:0005576//extracellular region;GO:0005615//extracellular space;GO:0005615//extracellular space;	-	ko04626(Plant-pathogen interaction);ko04075(Plant hormone signal transduction);ko04016(MAPK signaling pathway - plant)
Zm00001d020355	Mitogen-activated protein kinase kinase kinase ANP1	ANP1		-1.39066					18.1941	19.3153	4.75368	7.17166	0.255896	0.274207	0.448528	0.379949	7	NPK1-related protein kinase 2	GO:0006468//protein phosphorylation;GO:0006468//protein phosphorylation;GO:0016310//phosphorylation;GO:0006468//protein phosphorylation;GO:0006468//protein phosphorylation;GO:0007346//regulation of mitotic cell cycle;GO:0016310//phosphorylation;GO:0023014//signal transduction;GO:0023014//signal transduction;GO:0031098//stress-activated protein kinase signaling cascade;GO:0031098//stress-activated…	GO:0005737//cytoplasm;GO:0005737//cytoplasm;	GO:0004672//protein kinase activity;GO:0004672//protein kinase activity;GO:0005524//ATP binding;GO:0005524//ATP binding;GO:0016301//kinase activity;GO:0004672//protein kinase activity;GO:0004672//protein kinase activity;GO:0004674//protein serine/threonine kinase activity;GO:0004674//protein serine/threonine kinase activity;GO:0005524//ATP binding;GO:0005524//ATP binding;GO:0016301//kinase activi…	ko04016(MAPK signaling pathway - plant)
Zm00001d050827	Nucleoside-diphosphate kinase	NDPK2		-1.25651					5.87338	4.75565	1.6932	2.22584	2.28114	2.97931	3.67054	5.13256	4	Nucleoside diphosphate kinase	GO:0006165//nucleoside diphosphate phosphorylation;GO:0006165//nucleoside diphosphate phosphorylation;GO:0006183//GTP biosynthetic process;GO:0006183//GTP biosynthetic process;GO:0006228//UTP biosynthetic process;GO:0006228//UTP biosynthetic process;GO:0006241//CTP biosynthetic process;GO:0006241//CTP biosynthetic process;GO:0016310//phosphorylation;GO:0006165//nucleoside diphosphate phosphorylat…	-	GO:0000166//nucleotide binding;GO:0004550//nucleoside diphosphate kinase activity;GO:0004550//nucleoside diphosphate kinase activity;GO:0004550//nucleoside diphosphate kinase activity;GO:0005524//ATP binding;GO:0005524//ATP binding;GO:0016301//kinase activity;GO:0016740//transferase activity;GO:0000166//nucleotide binding;GO:0004550//nucleoside diphosphate kinase activity;GO:0004550//nucleoside d…	ko04016(MAPK signaling pathway - plant);ko00983(Drug metabolism - other enzymes);ko00240(Pyrimidine metabolism);ko00230(Purine metabolism)
Zm00001d023833				1.17675	-1.1962				16.8777	18.5733	25.9518	12.6805	20.1011	19.7973	17.7386	20.5539	10	Nucleoside diphosphate kinase	GO:0006165//nucleoside diphosphate phosphorylation;GO:0006165//nucleoside diphosphate phosphorylation;GO:0006183//GTP biosynthetic process;GO:0006183//GTP biosynthetic process;GO:0006228//UTP biosynthetic process;GO:0006228//UTP biosynthetic process;GO:0006241//CTP biosynthetic process;GO:0006241//CTP biosynthetic process;GO:0016310//phosphorylation;GO:0006163//purine nucleotide metabolic process…	GO:0005634//nucleus;GO:0009570//chloroplast stroma;GO:0009579//thylakoid;GO:0009941//chloroplast envelope;	GO:0000166//nucleotide binding;GO:0004550//nucleoside diphosphate kinase activity;GO:0004550//nucleoside diphosphate kinase activity;GO:0004550//nucleoside diphosphate kinase activity;GO:0005524//ATP binding;GO:0005524//ATP binding;GO:0016301//kinase activity;GO:0016740//transferase activity;GO:0000166//nucleotide binding;GO:0004550//nucleoside diphosphate kinase activity;GO:0004550//nucleoside d…	ko04016(MAPK signaling pathway - plant);ko00983(Drug metabolism - other enzymes);ko00240(Pyrimidine metabolism);ko00230(Purine metabolism)
Zm00001d009774				1.12397					28.5011	38.8717	42.1441	38.4574	19.0938	20.9667	15.052	14.2077	8	Nucleoside diphosphate kinase	GO:0006163//purine nucleotide metabolic process;GO:0006165//nucleoside diphosphate phosphorylation;GO:0006165//nucleoside diphosphate phosphorylation;GO:0006183//GTP biosynthetic process;GO:0006183//GTP biosynthetic process;GO:0006220//pyrimidine nucleotide metabolic process;GO:0006228//UTP biosynthetic process;GO:0006228//UTP biosynthetic process;GO:0006241//CTP biosynthetic process;GO:0006241//…	-	GO:0000166//nucleotide binding;GO:0004550//nucleoside diphosphate kinase activity;GO:0004550//nucleoside diphosphate kinase activity;GO:0004550//nucleoside diphosphate kinase activity;GO:0004550//nucleoside diphosphate kinase activity;GO:0005524//ATP binding;GO:0005524//ATP binding;GO:0016301//kinase activity;GO:0016740//transferase activity;	ko04016(MAPK signaling pathway - plant);ko00983(Drug metabolism - other enzymes);ko00240(Pyrimidine metabolism);ko00230(Purine metabolism)
Zm00001d002708	P-type Cu+ transporter	RAN1		-1.55904			1.19002		13.1619	12.7022	3.02541	4.03039	8.38061	13.9561	21.3681	20.5399	2	Probable copper-transporting ATPase HMA5	GO:0006812//cation transport;GO:0006812//cation transport;GO:0030001//metal ion transport;GO:0030001//metal ion transport;GO:0035434//copper ion transmembrane transport;GO:0072511//inorganic cation transmembrane transport;GO:0098655//cation transmembrane transport;	GO:0016020//membrane;GO:0016021//integral component of membrane;GO:0016021//integral component of membrane;GO:0016021//integral component of membrane;	GO:0000166//nucleotide binding;GO:0000166//nucleotide binding;GO:0000166//nucleotide binding;GO:0005507//copper ion binding;GO:0005507//copper ion binding;GO:0005524//ATP binding;GO:0019829//ATPase-coupled cation transmembrane transporter activity;GO:0019829//ATPase-coupled cation transmembrane transporter activity;GO:0043682//P-type divalent copper transporter activity;GO:0043682//P-type divalen…	ko04978(Mineral absorption);ko04016(MAPK signaling pathway - plant);ko01524(Platinum drug resistance)
Zm00001d015829				2.03148					20.5561	27.7156	56.8663	62.0012	17.0364	16.0616	19.5627	24.3073	5	Probable copper-transporting ATPase HMA5	GO:0006812//cation transport;GO:0006812//cation transport;GO:0030001//metal ion transport;GO:0030001//metal ion transport;GO:0035434//copper ion transmembrane transport;GO:0072511//inorganic cation transmembrane transport;GO:0098655//cation transmembrane transport;GO:0006812//cation transport;GO:0006812//cation transport;GO:0030001//metal ion transport;GO:0030001//metal ion transport;GO:0035434//…	GO:0016020//membrane;GO:0016021//integral component of membrane;GO:0016021//integral component of membrane;GO:0016021//integral component of membrane;GO:0016020//membrane;GO:0016021//integral component of membrane;GO:0016021//integral component of membrane;GO:0016021//integral component of membrane;GO:0016020//membrane;GO:0016021//integral component of membrane;GO:0016021//integral component of m…	GO:0000166//nucleotide binding;GO:0000166//nucleotide binding;GO:0000166//nucleotide binding;GO:0005507//copper ion binding;GO:0005507//copper ion binding;GO:0005524//ATP binding;GO:0019829//ATPase-coupled cation transmembrane transporter activity;GO:0019829//ATPase-coupled cation transmembrane transporter activity;GO:0043682//P-type divalent copper transporter activity;GO:0043682//P-type divalen…	ko04978(Mineral absorption);ko04016(MAPK signaling pathway - plant);ko01524(Platinum drug resistance)
Zm00001d046953					-1.61297		-1.39128		11.1523	12.4752	9.94904	3.61457	12.9954	6.75938	5.53547	6.04861	9	Copper-transporting ATPase RAN1	GO:0006812//cation transport;GO:0006812//cation transport;GO:0030001//metal ion transport;GO:0030001//metal ion transport;GO:0098655//cation transmembrane transport;GO:0006812//cation transport;GO:0006812//cation transport;GO:0030001//metal ion transport;GO:0030001//metal ion transport;GO:0035434//copper ion transmembrane transport;GO:0072511//inorganic cation transmembrane transport;GO:0098655//…	GO:0016020//membrane;GO:0016021//integral component of membrane;GO:0016021//integral component of membrane;GO:0016021//integral component of membrane;GO:0016020//membrane;GO:0016021//integral component of membrane;GO:0016021//integral component of membrane;GO:0016021//integral component of membrane;GO:0016020//membrane;GO:0016021//integral component of membrane;GO:0016021//integral component of m…	GO:0000166//nucleotide binding;GO:0000166//nucleotide binding;GO:0000166//nucleotide binding;GO:0005507//copper ion binding;GO:0005507//copper ion binding;GO:0005524//ATP binding;GO:0019829//ATPase-coupled cation transmembrane transporter activity;GO:0019829//ATPase-coupled cation transmembrane transporter activity;GO:0046872//metal ion binding;GO:0046872//metal ion binding;GO:0046872//metal ion …	ko04978(Mineral absorption);ko04016(MAPK signaling pathway - plant);ko01524(Platinum drug resistance)
Zm00001d007702					-4.72159				0.292239	0.906365	1.56521	0.0586984	0	0	0.186675	0.197155	2	-	-	-	GO:0000166//nucleotide binding;GO:0000166//nucleotide binding;GO:0043682//P-type divalent copper transporter activity;	ko04978(Mineral absorption);ko04016(MAPK signaling pathway - plant);ko01524(Platinum drug resistance)
Zm00001d033339	Ethylene receptor	ETR/ERS		-1.0812					36.433	47.4059	11.7163	12.12	11.7842	10.7904	7.07805	5.60231	1	Serine/threonine-protein kinase SRK2E	GO:0006468//protein phosphorylation;GO:0006468//protein phosphorylation;GO:0016310//phosphorylation;GO:0006468//protein phosphorylation;GO:0006468//protein phosphorylation;GO:0006468//protein phosphorylation;GO:0016310//phosphorylation;GO:0035556//intracellular signal transduction;GO:0035556//intracellular signal transduction;GO:0016310//phosphorylation;	GO:0005634//nucleus;GO:0005634//nucleus;GO:0005737//cytoplasm;GO:0005737//cytoplasm;	GO:0004672//protein kinase activity;GO:0004672//protein kinase activity;GO:0005524//ATP binding;GO:0005524//ATP binding;GO:0016301//kinase activity;GO:0000166//nucleotide binding;GO:0004672//protein kinase activity;GO:0004672//protein kinase activity;GO:0004674//protein serine/threonine kinase activity;GO:0004674//protein serine/threonine kinase activity;GO:0004674//protein serine/threonine kinas…	ko04075(Plant hormone signal transduction);ko04016(MAPK signaling pathway - plant)
Zm00001d029975				2.95049			3.19342		4.03216	8.74109	21.4137	30.8833	0.542409	1.03849	5.55583	4.07767	1	Serine/threonine-protein kinase SRK2C	GO:0006468//protein phosphorylation;GO:0006468//protein phosphorylation;GO:0016310//phosphorylation;GO:0006468//protein phosphorylation;GO:0006468//protein phosphorylation;GO:0016310//phosphorylation;GO:0006468//protein phosphorylation;GO:0006468//protein phosphorylation;GO:0006468//protein phosphorylation;GO:0016310//phosphorylation;GO:0035556//intracellular signal transduction;GO:0035556//intra…	GO:0005634//nucleus;GO:0005634//nucleus;GO:0005737//cytoplasm;GO:0005737//cytoplasm;	GO:0004672//protein kinase activity;GO:0004672//protein kinase activity;GO:0005524//ATP binding;GO:0005524//ATP binding;GO:0016301//kinase activity;GO:0000166//nucleotide binding;GO:0004672//protein kinase activity;GO:0004672//protein kinase activity;GO:0004674//protein serine/threonine kinase activity;GO:0004674//protein serine/threonine kinase activity;GO:0005524//ATP binding;GO:0005524//ATP bi…	ko04075(Plant hormone signal transduction);ko04016(MAPK signaling pathway - plant)
Zm00001d012263				2.51323					3.59444	2.23297	13.9582	11.7196	2.6645	5.78074	2.29816	1.80141	8	Putative snRK/SAPK family protein kinase	GO:0006468//protein phosphorylation;GO:0006468//protein phosphorylation;GO:0016310//phosphorylation;GO:0006468//protein phosphorylation;GO:0006468//protein phosphorylation;GO:0016310//phosphorylation;GO:0006468//protein phosphorylation;GO:0006468//protein phosphorylation;GO:0006468//protein phosphorylation;GO:0016310//phosphorylation;GO:0035556//intracellular signal transduction;GO:0035556//intra…	GO:0005634//nucleus;GO:0005634//nucleus;GO:0005737//cytoplasm;GO:0005737//cytoplasm;	GO:0000166//nucleotide binding;GO:0004672//protein kinase activity;GO:0004672//protein kinase activity;GO:0004674//protein serine/threonine kinase activity;GO:0004674//protein serine/threonine kinase activity;GO:0005524//ATP binding;GO:0005524//ATP binding;GO:0005524//ATP binding;GO:0016301//kinase activity;GO:0004672//protein kinase activity;GO:0004672//protein kinase activity;GO:0005524//ATP bi…	ko04075(Plant hormone signal transduction);ko04016(MAPK signaling pathway - plant)
Zm00001d024775			1.17747	1.14869			-1.02334	1.19326	3.34704	4.62132	5.0633	3.16684	11.7078	9.98872	6.42448	14.3558	10	-	GO:0006468//protein phosphorylation;GO:0006468//protein phosphorylation;GO:0006468//protein phosphorylation;GO:0006468//protein phosphorylation;GO:0006468//protein phosphorylation;GO:0006468//protein phosphorylation;	-	GO:0004672//protein kinase activity;GO:0004672//protein kinase activity;GO:0005524//ATP binding;GO:0005524//ATP binding;GO:0004672//protein kinase activity;GO:0004672//protein kinase activity;GO:0005524//ATP binding;GO:0005524//ATP binding;GO:0004672//protein kinase activity;GO:0004672//protein kinase activity;GO:0005524//ATP binding;GO:0005524//ATP binding;	ko04075(Plant hormone signal transduction);ko04016(MAPK signaling pathway - plant)
Zm00001d038326				1.06608			-1.16382		15.5772	12.736	22.2796	15.6092	9.09215	5.573	4.53	6.13641	6	Serine/threonine-protein kinase SRK2A	GO:0006468//protein phosphorylation;GO:0006468//protein phosphorylation;GO:0016310//phosphorylation;GO:0006468//protein phosphorylation;GO:0006468//protein phosphorylation;GO:0016310//phosphorylation;GO:0006468//protein phosphorylation;GO:0006468//protein phosphorylation;GO:0006468//protein phosphorylation;GO:0016310//phosphorylation;GO:0035556//intracellular signal transduction;GO:0035556//intra…	GO:0005634//nucleus;GO:0005634//nucleus;GO:0005737//cytoplasm;GO:0005737//cytoplasm;	GO:0000166//nucleotide binding;GO:0004672//protein kinase activity;GO:0004672//protein kinase activity;GO:0004674//protein serine/threonine kinase activity;GO:0004674//protein serine/threonine kinase activity;GO:0005524//ATP binding;GO:0005524//ATP binding;GO:0005524//ATP binding;GO:0016301//kinase activity;GO:0000166//nucleotide binding;GO:0004672//protein kinase activity;GO:0004672//protein kin…	ko04075(Plant hormone signal transduction);ko04016(MAPK signaling pathway - plant)
Zm00001d051889							-1.18898		3.58164	3.33251	0.886801	0.916793	7.02077	7.45838	3.43832	4.05021	4	Protein EIN4	GO:0000160//phosphorelay signal transduction system;GO:0007165//signal transduction;GO:0007165//signal transduction;GO:0023014//signal transduction;GO:0000160//phosphorelay signal transduction system;GO:0000160//phosphorelay signal transduction system;GO:0000160//phosphorelay signal transduction system;GO:0006468//protein phosphorylation;GO:0007165//signal transduction;GO:0007165//signal transduc…	GO:0005622//intracellular anatomical structure;GO:0016020//membrane;GO:0016021//integral component of membrane;GO:0016021//integral component of membrane;GO:0005783//endoplasmic reticulum;GO:0005783//endoplasmic reticulum;GO:0005783//endoplasmic reticulum;GO:0005789//endoplasmic reticulum membrane;GO:0005789//endoplasmic reticulum membrane;GO:0005789//endoplasmic reticulum membrane;GO:0016020//me…	GO:0000155//phosphorelay sensor kinase activity;GO:0000155//phosphorelay sensor kinase activity;GO:0005515//protein binding;GO:0000155//phosphorelay sensor kinase activity;GO:0000155//phosphorelay sensor kinase activity;GO:0000166//nucleotide binding;GO:0004672//protein kinase activity;GO:0004672//protein kinase activity;GO:0005515//protein binding;GO:0005524//ATP binding;GO:0005524//ATP binding;…	ko04075(Plant hormone signal transduction);ko04016(MAPK signaling pathway - plant)
Zm00001d028273	Mitogen-activated protein kinase kinase 9	MKK9		-2.17852					50.935	30.6371	7.57196	12.0651	58.6596	47.5019	68.9359	99.7682	1	Mitogen-activated protein kinase kinase 9	GO:0006468//protein phosphorylation;GO:0006468//protein phosphorylation;GO:0016310//phosphorylation;	-	GO:0000166//nucleotide binding;GO:0004672//protein kinase activity;GO:0004672//protein kinase activity;GO:0004674//protein serine/threonine kinase activity;GO:0004674//protein serine/threonine kinase activity;GO:0005524//ATP binding;GO:0005524//ATP binding;GO:0005524//ATP binding;GO:0016301//kinase activity;	ko04016(MAPK signaling pathway - plant)
Zm00001d048027				-2.42519			-1.4217		3.79479	5.38776	0.479841	0.775397	5.04833	2.89848	2.10252	2.65399	9	Putative MAP kinase family protein	GO:0006468//protein phosphorylation;GO:0006468//protein phosphorylation;GO:0016310//phosphorylation;	-	GO:0000166//nucleotide binding;GO:0004672//protein kinase activity;GO:0004672//protein kinase activity;GO:0004674//protein serine/threonine kinase activity;GO:0004674//protein serine/threonine kinase activity;GO:0005524//ATP binding;GO:0005524//ATP binding;GO:0005524//ATP binding;GO:0016301//kinase activity;	ko04016(MAPK signaling pathway - plant)
Zm00001d047758	Mitogen-activated protein kinase 3	MPK3/6					-1.8214		132.548	87.5799	106.277	82.6776	72.2337	67.4396	22.7702	24.4501	9	MAP kinase1	GO:0006468//protein phosphorylation;GO:0006468//protein phosphorylation;GO:0016310//phosphorylation;GO:0006468//protein phosphorylation;GO:0006468//protein phosphorylation;GO:0016310//phosphorylation;GO:0000165//MAPK cascade;GO:0006468//protein phosphorylation;GO:0006468//protein phosphorylation;GO:0010468//regulation of gene expression;GO:0010468//regulation of gene expression;GO:0016310//phosph…	GO:0005634//nucleus;GO:0005634//nucleus;GO:0005737//cytoplasm;GO:0005737//cytoplasm;GO:0005634//nucleus;GO:0005634//nucleus;GO:0005737//cytoplasm;GO:0005737//cytoplasm;GO:0005622//intracellular anatomical structure;GO:0005634//nucleus;GO:0005634//nucleus;GO:0005737//cytoplasm;GO:0005737//cytoplasm;	GO:0004672//protein kinase activity;GO:0004672//protein kinase activity;GO:0005524//ATP binding;GO:0005524//ATP binding;GO:0016301//kinase activity;GO:0004672//protein kinase activity;GO:0004672//protein kinase activity;GO:0005524//ATP binding;GO:0005524//ATP binding;GO:0016301//kinase activity;GO:0000166//nucleotide binding;GO:0004672//protein kinase activity;GO:0004672//protein kinase activity;…	ko04626(Plant-pathogen interaction);ko04016(MAPK signaling pathway - plant)
Zm00001d033625	Ethylene-insensitive protein 2	EIN2			1.75608				0.386025	0.332936	0.326637	1.17644	1.18852	1.71402	2.44953	2.38288	1	Ethylene-insensitive protein 2	GO:0030001//metal ion transport;GO:0030001//metal ion transport;GO:0030001//metal ion transport;GO:0030001//metal ion transport;GO:0070574//cadmium ion transmembrane transport;GO:0071421//manganese ion transmembrane transport;GO:0030001//metal ion transport;GO:0030001//metal ion transport;GO:0030001//metal ion transport;GO:0030001//metal ion transport;GO:0030001//metal ion transport;GO:0030001//m…	GO:0016020//membrane;GO:0016020//membrane;GO:0016020//membrane;GO:0016021//integral component of membrane;GO:0016021//integral component of membrane;GO:0016020//membrane;GO:0016020//membrane;GO:0016020//membrane;GO:0016021//integral component of membrane;GO:0016021//integral component of membrane;GO:0016020//membrane;GO:0016020//membrane;GO:0016020//membrane;GO:0016021//integral component of memb…	GO:0046873//metal ion transmembrane transporter activity;GO:0046873//metal ion transmembrane transporter activity;GO:0005384//manganese ion transmembrane transporter activity;GO:0005384//manganese ion transmembrane transporter activity;GO:0015086//cadmium ion transmembrane transporter activity;GO:0015086//cadmium ion transmembrane transporter activity;GO:0046873//metal ion transmembrane transport…	ko04075(Plant hormone signal transduction);ko04016(MAPK signaling pathway - plant)
Zm00001d007188	Ethylene-insensitive protein 3	EIN3/EIL	1.05568				1.24732		0.842706	1.67291	0.191596	0.158316	0.974553	2.71375	2.59026	3.64803	2	ETHYLENE INSENSITIVE 3-like 2 protein	GO:0006355//regulation of transcription, DNA-templated;	GO:0005634//nucleus;GO:0005634//nucleus;	GO:0003677//DNA binding;GO:0003677//DNA binding;GO:0003700//DNA-binding transcription factor activity;GO:0003700//DNA-binding transcription factor activity;GO:0003700//DNA-binding transcription factor activity;	ko04075(Plant hormone signal transduction);ko04016(MAPK signaling pathway - plant)
Zm00001d020939				1.24188					28.8903	32.2173	46.298	27.4792	33.2574	34.7902	26.5257	26.0706	7	ETHYLENE INSENSITIVE 3-like 3 protein	GO:0006355//regulation of transcription, DNA-templated;	GO:0005634//nucleus;GO:0005634//nucleus;	GO:0003677//DNA binding;GO:0003677//DNA binding;GO:0003700//DNA-binding transcription factor activity;GO:0003700//DNA-binding transcription factor activity;GO:0003700//DNA-binding transcription factor activity;	ko04075(Plant hormone signal transduction);ko04016(MAPK signaling pathway - plant)
Zm00001d015778	EIN3-binding F-box protein	EBF1/2		1.63575	-1.31641				25.9577	30.4872	54.8695	24.4786	27.1878	26.1546	38.841	34.7536	5	EIN3-binding F-box protein 1	GO:0006511//ubiquitin-dependent protein catabolic process;GO:0006511//ubiquitin-dependent protein catabolic process;GO:0016567//protein ubiquitination;GO:0016567//protein ubiquitination;GO:0031146//SCF-dependent proteasomal ubiquitin-dependent protein catabolic process;GO:0031146//SCF-dependent proteasomal ubiquitin-dependent protein catabolic process;	GO:0019005//SCF ubiquitin ligase complex;GO:0019005//SCF ubiquitin ligase complex;	GO:0004842//ubiquitin-protein transferase activity;GO:0005515//protein binding;	ko04075(Plant hormone signal transduction);ko04016(MAPK signaling pathway - plant)
Zm00001d028552							1.52066		0.297108	0.616151	0.254506	0.500784	0.995221	1.75884	3.19585	2.96766	1	EIN3-binding F-box protein 1	GO:0006511//ubiquitin-dependent protein catabolic process;GO:0006511//ubiquitin-dependent protein catabolic process;GO:0016567//protein ubiquitination;GO:0016567//protein ubiquitination;GO:0031146//SCF-dependent proteasomal ubiquitin-dependent protein catabolic process;GO:0031146//SCF-dependent proteasomal ubiquitin-dependent protein catabolic process;	GO:0019005//SCF ubiquitin ligase complex;GO:0019005//SCF ubiquitin ligase complex;	GO:0004842//ubiquitin-protein transferase activity;	ko04075(Plant hormone signal transduction);ko04016(MAPK signaling pathway - plant)
Zm00001d034920	Ethylene-responsive transcription factor 1	ERF1		-4.05429			-2.68551	1.76395	3.73514	3.28421	0.14946	0.230702	6.7254	2.95142	1.17178	3.93392	1	Ethylene-responsive transcription factor 1B	GO:0006351//transcription, DNA-templated;GO:0006355//regulation of transcription, DNA-templated;GO:0006355//regulation of transcription, DNA-templated;	GO:0005634//nucleus;GO:0005634//nucleus;	GO:0003677//DNA binding;GO:0003677//DNA binding;GO:0003677//DNA binding;GO:0003700//DNA-binding transcription factor activity;GO:0003700//DNA-binding transcription factor activity;	ko04075(Plant hormone signal transduction);ko04016(MAPK signaling pathway - plant)
Zm00001d009936	Basic endochitinase B	CHIB		-2.08024					1.56887	0.89216	0.255359	0.442798	1.06661	0.868013	0.554612	0.73963	8	Basic endochitinase A	GO:0005975//carbohydrate metabolic process;GO:0005975//carbohydrate metabolic process;GO:0006032//chitin catabolic process;GO:0006032//chitin catabolic process;GO:0016998//cell wall macromolecule catabolic process;GO:0016998//cell wall macromolecule catabolic process;GO:0050832//defense response to fungus;	-	GO:0004568//chitinase activity;GO:0004568//chitinase activity;GO:0008061//chitin binding;GO:0008061//chitin binding;GO:0008061//chitin binding;	ko04016(MAPK signaling pathway - plant);ko00520(Amino sugar and nucleotide sugar metabolism)
Zm00001d029794				1.95223					14.8055	12.8176	39.3908	52.2862	0.586656	0.603222	1.02188	0.920462	1	Basic endochitinase B	GO:0005975//carbohydrate metabolic process;GO:0005975//carbohydrate metabolic process;GO:0006032//chitin catabolic process;GO:0006032//chitin catabolic process;GO:0016998//cell wall macromolecule catabolic process;GO:0016998//cell wall macromolecule catabolic process;GO:0050832//defense response to fungus;	-	GO:0004568//chitinase activity;GO:0004568//chitinase activity;	ko04016(MAPK signaling pathway - plant);ko00520(Amino sugar and nucleotide sugar metabolism)
Zm00001d036370				2.16966					72.1775	67.0217	221.584	290.683	60.5877	77.2985	92.5404	176.61	6	Chitinase2	GO:0005975//carbohydrate metabolic process;GO:0005975//carbohydrate metabolic process;GO:0006032//chitin catabolic process;GO:0006032//chitin catabolic process;GO:0016998//cell wall macromolecule catabolic process;GO:0016998//cell wall macromolecule catabolic process;GO:0050832//defense response to fungus;	-	GO:0004568//chitinase activity;GO:0004568//chitinase activity;GO:0008061//chitin binding;GO:0008061//chitin binding;GO:0008061//chitin binding;	ko04016(MAPK signaling pathway - plant);ko00520(Amino sugar and nucleotide sugar metabolism)
Zm00001d027524							-2.81392		2.08397	2.66185	2.24309	1.62431	6.06091	13.8327	0.957898	1.4794	1	Basic endochitinase B	GO:0005975//carbohydrate metabolic process;GO:0005975//carbohydrate metabolic process;GO:0006032//chitin catabolic process;GO:0006032//chitin catabolic process;GO:0016998//cell wall macromolecule catabolic process;GO:0016998//cell wall macromolecule catabolic process;GO:0050832//defense response to fungus;	-	GO:0004568//chitinase activity;GO:0004568//chitinase activity;	ko04016(MAPK signaling pathway - plant);ko00520(Amino sugar and nucleotide sugar metabolism)
Zm00001d014842							4.74055		0.188755	0.249982	0.265533	0.591757	0.0591816	0.0312076	1.78395	8.29867	5	Basic endochitinase B	GO:0005975//carbohydrate metabolic process;GO:0005975//carbohydrate metabolic process;GO:0006032//chitin catabolic process;GO:0006032//chitin catabolic process;GO:0016998//cell wall macromolecule catabolic process;GO:0016998//cell wall macromolecule catabolic process;GO:0050832//defense response to fungus;	-	GO:0004568//chitinase activity;GO:0004568//chitinase activity;GO:0008061//chitin binding;GO:0008061//chitin binding;GO:0008061//chitin binding;	ko04016(MAPK signaling pathway - plant);ko00520(Amino sugar and nucleotide sugar metabolism)
Zm00001d047017	Transcription factor MYC2	MYC2		-1.51122		-1.6471	-1.51172		127.389	73.418	30.2889	33.3819	178.69	18.4445	69.9888	63.1676	9	Putative HLH DNA-binding domain superfamily protein	-	-	GO:0003677//DNA binding;GO:0003677//DNA binding;GO:0046983//protein dimerization activity;GO:0046983//protein dimerization activity;	ko04075(Plant hormone signal transduction);ko04016(MAPK signaling pathway - plant)
Zm00001d030028				-1.14171			-1.11035		95.5924	57.8123	29.51	38.4549	87.2029	29.2924	45.0822	49.4147	1	MYC transcription factor7	-	-	GO:0046983//protein dimerization activity;GO:0046983//protein dimerization activity;	ko04075(Plant hormone signal transduction);ko04016(MAPK signaling pathway - plant)
Zm00001d010445	Abscisic acid receptor PYR/PYL family	PYR/PYL		-1.34904					108.668	119.243	29.1514	20.003	77.7946	71.254	70.728	56.815	8	Abscisic acid receptor PYL9	GO:0009738//abscisic acid-activated signaling pathway;GO:0009738//abscisic acid-activated signaling pathway;GO:0032515//negative regulation of phosphoprotein phosphatase activity;GO:0080163//regulation of protein serine/threonine phosphatase activity;GO:0080163//regulation of protein serine/threonine phosphatase activity;	GO:0005634//nucleus;GO:0005634//nucleus;GO:0005737//cytoplasm;GO:0005737//cytoplasm;GO:0016020//membrane;GO:0016021//integral component of membrane;GO:0016021//integral component of membrane;	GO:0004864//protein phosphatase inhibitor activity;GO:0004864//protein phosphatase inhibitor activity;GO:0010427//abscisic acid binding;GO:0010427//abscisic acid binding;GO:0038023//signaling receptor activity;GO:0038023//signaling receptor activity;	ko04075(Plant hormone signal transduction);ko04016(MAPK signaling pathway - plant)
Zm00001d053396				1.63423	-1.0519				14.5538	18.5897	30.5939	16.4192	12.5003	29.3774	22.5879	24.5609	4	Abscisic acid receptor PYL9	GO:0009738//abscisic acid-activated signaling pathway;GO:0009738//abscisic acid-activated signaling pathway;GO:0032515//negative regulation of phosphoprotein phosphatase activity;GO:0080163//regulation of protein serine/threonine phosphatase activity;GO:0080163//regulation of protein serine/threonine phosphatase activity;	GO:0005634//nucleus;GO:0005634//nucleus;GO:0005737//cytoplasm;GO:0005737//cytoplasm;	GO:0004864//protein phosphatase inhibitor activity;GO:0004864//protein phosphatase inhibitor activity;GO:0010427//abscisic acid binding;GO:0010427//abscisic acid binding;GO:0038023//signaling receptor activity;GO:0038023//signaling receptor activity;	ko04075(Plant hormone signal transduction);ko04016(MAPK signaling pathway - plant)
Zm00001d016105				1.36648		1.45271	1.18223		14.3007	15.7833	25.1087	18.9019	13.499	51.2691	34.1674	41.0625	5	Abscisic acid receptor PYL9	GO:0009738//abscisic acid-activated signaling pathway;GO:0009738//abscisic acid-activated signaling pathway;GO:0032515//negative regulation of phosphoprotein phosphatase activity;GO:0080163//regulation of protein serine/threonine phosphatase activity;GO:0080163//regulation of protein serine/threonine phosphatase activity;	GO:0005634//nucleus;GO:0005634//nucleus;GO:0005737//cytoplasm;GO:0005737//cytoplasm;	GO:0004864//protein phosphatase inhibitor activity;GO:0004864//protein phosphatase inhibitor activity;GO:0010427//abscisic acid binding;GO:0010427//abscisic acid binding;GO:0038023//signaling receptor activity;GO:0038023//signaling receptor activity;	ko04075(Plant hormone signal transduction);ko04016(MAPK signaling pathway - plant)
Zm00001d047705						-3.28715	-2.72693		1.6115	2.8611	0.650476	0.20422	86.387	20.0311	14.5761	9.8123	9	Cyclase/dehydrase family protein	GO:0009738//abscisic acid-activated signaling pathway;GO:0009738//abscisic acid-activated signaling pathway;GO:0032515//negative regulation of phosphoprotein phosphatase activity;GO:0080163//regulation of protein serine/threonine phosphatase activity;GO:0080163//regulation of protein serine/threonine phosphatase activity;	GO:0005634//nucleus;GO:0005634//nucleus;GO:0005737//cytoplasm;GO:0005737//cytoplasm;	GO:0004864//protein phosphatase inhibitor activity;GO:0004864//protein phosphatase inhibitor activity;GO:0010427//abscisic acid binding;GO:0010427//abscisic acid binding;GO:0038023//signaling receptor activity;GO:0038023//signaling receptor activity;	ko04075(Plant hormone signal transduction);ko04016(MAPK signaling pathway - plant)
Zm00001d028793							-1.76392		4.37673	11.3044	1.40286	1.31737	44.3021	41.3029	14.5555	9.56382	1	Abscisic acid receptor PYL5	GO:0009738//abscisic acid-activated signaling pathway;GO:0009738//abscisic acid-activated signaling pathway;GO:0032515//negative regulation of phosphoprotein phosphatase activity;GO:0080163//regulation of protein serine/threonine phosphatase activity;GO:0080163//regulation of protein serine/threonine phosphatase activity;	GO:0005634//nucleus;GO:0005634//nucleus;GO:0005737//cytoplasm;GO:0005737//cytoplasm;	GO:0004864//protein phosphatase inhibitor activity;GO:0004864//protein phosphatase inhibitor activity;GO:0010427//abscisic acid binding;GO:0010427//abscisic acid binding;GO:0038023//signaling receptor activity;GO:0038023//signaling receptor activity;	ko04075(Plant hormone signal transduction);ko04016(MAPK signaling pathway - plant)
Zm00001d012401	Protein phosphatase 2C	PP2C	-1.07394	2.43555	-1.04795				18.1317	8.30722	66.9838	35.2213	14.6527	5.95464	8.26816	9.39882	8	Protein phosphatase homolog4	GO:0006470//protein dephosphorylation;GO:0006470//protein dephosphorylation;GO:0006470//protein dephosphorylation;GO:0006470//protein dephosphorylation;	GO:0005634//nucleus;GO:0005829//cytosol;GO:0016020//membrane;GO:0016021//integral component of membrane;GO:0016021//integral component of membrane;	GO:0003824//catalytic activity;GO:0003824//catalytic activity;GO:0004721//phosphoprotein phosphatase activity;GO:0004722//protein serine/threonine phosphatase activity;GO:0004722//protein serine/threonine phosphatase activity;GO:0004722//protein serine/threonine phosphatase activity;GO:0004724//protein serine/threonine phosphatase activity;GO:0016787//hydrolase activity;GO:0043169//cation binding…	ko04931(Insulin resistance);ko04075(Plant hormone signal transduction);ko04016(MAPK signaling pathway - plant)
Zm00001d042886				3.08431					13.6504	8.56093	79.1505	51.758	12.5886	10.651	9.95052	12.6348	3	Protein phosphatase homolog3	GO:0006470//protein dephosphorylation;GO:0006470//protein dephosphorylation;	GO:0005634//nucleus;GO:0005829//cytosol;GO:0016020//membrane;GO:0016021//integral component of membrane;GO:0016021//integral component of membrane;	GO:0003824//catalytic activity;GO:0003824//catalytic activity;GO:0004721//phosphoprotein phosphatase activity;GO:0004722//protein serine/threonine phosphatase activity;GO:0004722//protein serine/threonine phosphatase activity;GO:0004722//protein serine/threonine phosphatase activity;GO:0004724//protein serine/threonine phosphatase activity;GO:0016787//hydrolase activity;GO:0043169//cation binding…	ko04931(Insulin resistance);ko04075(Plant hormone signal transduction);ko04016(MAPK signaling pathway - plant)
Zm00001d011202				3.79142					6.71498	5.39697	64.2066	59.793	11.2313	7.37467	13.4973	12.6929	8	Protein phosphatase 2C 16	GO:0006470//protein dephosphorylation;GO:0006470//protein dephosphorylation;GO:0006470//protein dephosphorylation;GO:0006470//protein dephosphorylation;	GO:0005634//nucleus;GO:0005829//cytosol;GO:0005634//nucleus;GO:0005829//cytosol;	GO:0003824//catalytic activity;GO:0003824//catalytic activity;GO:0004721//phosphoprotein phosphatase activity;GO:0004722//protein serine/threonine phosphatase activity;GO:0004722//protein serine/threonine phosphatase activity;GO:0004722//protein serine/threonine phosphatase activity;GO:0004724//protein serine/threonine phosphatase activity;GO:0016787//hydrolase activity;GO:0043169//cation binding…	ko04931(Insulin resistance);ko04075(Plant hormone signal transduction);ko04016(MAPK signaling pathway - plant)
Zm00001d005609				2.47484	-1.30182				13.3971	7.562	51.2894	22.688	8.76399	12.052	5.70721	8.3471	2	Protein phosphatase homolog7	GO:0006470//protein dephosphorylation;GO:0006470//protein dephosphorylation;	GO:0005634//nucleus;GO:0005829//cytosol;	GO:0003824//catalytic activity;GO:0003824//catalytic activity;GO:0004721//phosphoprotein phosphatase activity;GO:0004722//protein serine/threonine phosphatase activity;GO:0004722//protein serine/threonine phosphatase activity;GO:0004722//protein serine/threonine phosphatase activity;GO:0004724//protein serine/threonine phosphatase activity;GO:0016787//hydrolase activity;GO:0043169//cation binding…	ko04931(Insulin resistance);ko04075(Plant hormone signal transduction);ko04016(MAPK signaling pathway - plant)
Zm00001d038846				1.88231					99.2167	65.587	249.418	198.646	150.039	120.745	137.467	175.975	6	Protein phosphatase 2C 16	GO:0006470//protein dephosphorylation;GO:0006470//protein dephosphorylation;	GO:0005634//nucleus;GO:0005829//cytosol;	GO:0003824//catalytic activity;GO:0003824//catalytic activity;GO:0004721//phosphoprotein phosphatase activity;GO:0004722//protein serine/threonine phosphatase activity;GO:0004722//protein serine/threonine phosphatase activity;GO:0004722//protein serine/threonine phosphatase activity;GO:0004724//protein serine/threonine phosphatase activity;GO:0016787//hydrolase activity;GO:0043169//cation binding…	ko04931(Insulin resistance);ko04075(Plant hormone signal transduction);ko04016(MAPK signaling pathway - plant)
Zm00001d011132				2.02859					40.8931	22.7847	115.794	129.873	56.8556	86.5492	65.2472	87.4245	8	Protein phosphatase 2C 16	GO:0006470//protein dephosphorylation;GO:0006470//protein dephosphorylation;	GO:0005634//nucleus;GO:0005829//cytosol;	GO:0003824//catalytic activity;GO:0003824//catalytic activity;GO:0004722//protein serine/threonine phosphatase activity;GO:0004722//protein serine/threonine phosphatase activity;GO:0004722//protein serine/threonine phosphatase activity;GO:0004724//protein serine/threonine phosphatase activity;	ko04931(Insulin resistance);ko04075(Plant hormone signal transduction);ko04016(MAPK signaling pathway - plant)
Zm00001d044301				3.16142					16.98	14.7953	104.25	164.985	22.5009	17.2809	35.1291	34.483	3	Protein phosphatase 2C ABI2	GO:0006470//protein dephosphorylation;GO:0006470//protein dephosphorylation;GO:0006470//protein dephosphorylation;GO:0006470//protein dephosphorylation;GO:0006470//protein dephosphorylation;GO:0006470//protein dephosphorylation;	GO:0005634//nucleus;GO:0005829//cytosol;	GO:0003824//catalytic activity;GO:0003824//catalytic activity;GO:0004721//phosphoprotein phosphatase activity;GO:0004722//protein serine/threonine phosphatase activity;GO:0004722//protein serine/threonine phosphatase activity;GO:0004722//protein serine/threonine phosphatase activity;GO:0004724//protein serine/threonine phosphatase activity;GO:0016787//hydrolase activity;GO:0043169//cation binding…	ko04931(Insulin resistance);ko04075(Plant hormone signal transduction);ko04016(MAPK signaling pathway - plant)
Zm00001d025055				7.17135					1.00796	1.6355	99.5234	70.6932	0.225839	0.238516	0.461636	0.827454	10	Protein phosphatase homolog11	GO:0006470//protein dephosphorylation;GO:0006470//protein dephosphorylation;	GO:0005634//nucleus;GO:0005829//cytosol;	GO:0003824//catalytic activity;GO:0003824//catalytic activity;GO:0004721//phosphoprotein phosphatase activity;GO:0004722//protein serine/threonine phosphatase activity;GO:0004722//protein serine/threonine phosphatase activity;GO:0004722//protein serine/threonine phosphatase activity;GO:0004724//protein serine/threonine phosphatase activity;GO:0016787//hydrolase activity;GO:0043169//cation binding…	ko04931(Insulin resistance);ko04075(Plant hormone signal transduction);ko04016(MAPK signaling pathway - plant)
Zm00001d028574				4.24015					17.4327	19.2351	226.232	128.081	32.7101	23.4969	39.6781	71.1274	1	Protein phosphatase 2C 37	GO:0006470//protein dephosphorylation;GO:0006470//protein dephosphorylation;GO:0009738//abscisic acid-activated signaling pathway;GO:0009738//abscisic acid-activated signaling pathway;GO:0009845//seed germination;GO:0009845//seed germination;GO:0090351//seedling development;	GO:0005634//nucleus;GO:0005634//nucleus;GO:0005634//nucleus;GO:0005829//cytosol;	GO:0003824//catalytic activity;GO:0003824//catalytic activity;GO:0004721//phosphoprotein phosphatase activity;GO:0004722//protein serine/threonine phosphatase activity;GO:0004722//protein serine/threonine phosphatase activity;GO:0004722//protein serine/threonine phosphatase activity;GO:0004724//protein serine/threonine phosphatase activity;GO:0016787//hydrolase activity;GO:0043169//cation binding…	ko04931(Insulin resistance);ko04075(Plant hormone signal transduction);ko04016(MAPK signaling pathway - plant)
Zm00001d011495				8.10924					0.0088063	0.0756386	1.65981	1.05915	0.00985842	0	0	0	8	Protein phosphatase 2C 37	GO:0006470//protein dephosphorylation;GO:0006470//protein dephosphorylation;GO:0006470//protein dephosphorylation;GO:0006470//protein dephosphorylation;GO:0006470//protein dephosphorylation;GO:0006470//protein dephosphorylation;	GO:0005634//nucleus;GO:0005829//cytosol;	GO:0003824//catalytic activity;GO:0003824//catalytic activity;GO:0004721//phosphoprotein phosphatase activity;GO:0004722//protein serine/threonine phosphatase activity;GO:0004722//protein serine/threonine phosphatase activity;GO:0004722//protein serine/threonine phosphatase activity;GO:0004724//protein serine/threonine phosphatase activity;GO:0016787//hydrolase activity;GO:0043169//cation binding…	ko04931(Insulin resistance);ko04075(Plant hormone signal transduction);ko04016(MAPK signaling pathway - plant)
Zm00001d039163				1.24778			1.02702		3.96016	2.96698	6.42028	5.98726	2.78962	4.26836	6.32896	6.328	6	Protein phosphatase homolog14	GO:0006470//protein dephosphorylation;GO:0006470//protein dephosphorylation;GO:0006470//protein dephosphorylation;GO:0006470//protein dephosphorylation;GO:0006470//protein dephosphorylation;GO:0006470//protein dephosphorylation;	GO:0005634//nucleus;GO:0005829//cytosol;GO:0005634//nucleus;GO:0005829//cytosol;GO:0005634//nucleus;GO:0005829//cytosol;	GO:0003824//catalytic activity;GO:0003824//catalytic activity;GO:0004721//phosphoprotein phosphatase activity;GO:0004722//protein serine/threonine phosphatase activity;GO:0004722//protein serine/threonine phosphatase activity;GO:0004722//protein serine/threonine phosphatase activity;GO:0004724//protein serine/threonine phosphatase activity;GO:0016787//hydrolase activity;GO:0043169//cation binding…	ko04931(Insulin resistance);ko04075(Plant hormone signal transduction);ko04016(MAPK signaling pathway - plant)
Zm00001d004357				3.35567					0.420013	0.937555	2.92367	1.75947	0.0935075	0.0260793	0.0443646	0.0171544	2	Protein phosphatase homolog10	GO:0006470//protein dephosphorylation;GO:0006470//protein dephosphorylation;	GO:0005634//nucleus;GO:0005829//cytosol;	GO:0003824//catalytic activity;GO:0003824//catalytic activity;GO:0004721//phosphoprotein phosphatase activity;GO:0004722//protein serine/threonine phosphatase activity;GO:0004722//protein serine/threonine phosphatase activity;GO:0004722//protein serine/threonine phosphatase activity;GO:0004724//protein serine/threonine phosphatase activity;GO:0016787//hydrolase activity;GO:0043169//cation binding…	ko04931(Insulin resistance);ko04075(Plant hormone signal transduction);ko04016(MAPK signaling pathway - plant)
Zm00001d020100				3.02081	-1.70524				4.3139	3.28444	24.0792	7.98923	1.16526	1.10741	0.571764	1.04322	7	Protein phosphatase homolog6	GO:0006470//protein dephosphorylation;GO:0006470//protein dephosphorylation;	GO:0005634//nucleus;GO:0005829//cytosol;	GO:0003824//catalytic activity;GO:0003824//catalytic activity;GO:0004721//phosphoprotein phosphatase activity;GO:0004722//protein serine/threonine phosphatase activity;GO:0004722//protein serine/threonine phosphatase activity;GO:0004722//protein serine/threonine phosphatase activity;GO:0004724//protein serine/threonine phosphatase activity;GO:0016787//hydrolase activity;GO:0043169//cation binding…	ko04931(Insulin resistance);ko04075(Plant hormone signal transduction);ko04016(MAPK signaling pathway - plant)
Zm00001d009626							-1.26864		16.8276	19.2263	7.94661	7.31644	9.09562	4.7659	4.21917	3.44456	8	protein phosphatase homolog9	GO:0006470//protein dephosphorylation;GO:0006470//protein dephosphorylation;GO:0009788//negative regulation of abscisic acid-activated signaling pathway;GO:0010030//positive regulation of seed germination;	GO:0005634//nucleus;GO:0005634//nucleus;GO:0005829//cytosol;GO:0016020//membrane;GO:0016021//integral component of membrane;	GO:0003824//catalytic activity;GO:0003824//catalytic activity;GO:0004721//phosphoprotein phosphatase activity;GO:0004722//protein serine/threonine phosphatase activity;GO:0004722//protein serine/threonine phosphatase activity;GO:0004722//protein serine/threonine phosphatase activity;GO:0004722//protein serine/threonine phosphatase activity;GO:0004724//protein serine/threonine phosphatase activity…	ko04931(Insulin resistance);ko04075(Plant hormone signal transduction);ko04016(MAPK signaling pathway - plant)
Zm00001d003659	Serine/threonine-protein kinase SRK2	SnRK2	-1.20426				-2.19751		3.38305	1.40487	3.48146	2.5042	2.13087	1.31055	0.518421	0.510779	2	Serine/threonine-protein kinase SRK2A	GO:0016310//phosphorylation;GO:0006468//protein phosphorylation;GO:0006468//protein phosphorylation;GO:0016310//phosphorylation;GO:0006468//protein phosphorylation;GO:0006468//protein phosphorylation;GO:0006468//protein phosphorylation;GO:0016310//phosphorylation;GO:0035556//intracellular signal transduction;GO:0035556//intracellular signal transduction;GO:0042742//defense response to bacterium;G…	GO:0005634//nucleus;GO:0005634//nucleus;GO:0005634//nucleus;GO:0005737//cytoplasm;GO:0005737//cytoplasm;GO:0005737//cytoplasm;	GO:0016301//kinase activity;GO:0016301//kinase activity;GO:0000166//nucleotide binding;GO:0004672//protein kinase activity;GO:0004672//protein kinase activity;GO:0004674//protein serine/threonine kinase activity;GO:0004674//protein serine/threonine kinase activity;GO:0005524//ATP binding;GO:0005524//ATP binding;GO:0005524//ATP binding;GO:0016301//kinase activity;GO:0000166//nucleotide binding;GO:…	ko04075(Plant hormone signal transduction);ko04016(MAPK signaling pathway - plant)
Zm00001d042695				2.14871					11.5656	15.1464	35.0922	79.3422	6.86809	6.74584	7.64885	7.46337	3	Serine/threonine-protein kinase SRK2A	GO:0006468//protein phosphorylation;GO:0006468//protein phosphorylation;GO:0016310//phosphorylation;GO:0006468//protein phosphorylation;GO:0006468//protein phosphorylation;GO:0006468//protein phosphorylation;GO:0016310//phosphorylation;GO:0035556//intracellular signal transduction;GO:0035556//intracellular signal transduction;GO:0006468//protein phosphorylation;GO:0006468//protein phosphorylation…	GO:0005634//nucleus;GO:0005634//nucleus;GO:0005737//cytoplasm;GO:0005737//cytoplasm;	GO:0000166//nucleotide binding;GO:0004672//protein kinase activity;GO:0004672//protein kinase activity;GO:0004674//protein serine/threonine kinase activity;GO:0004674//protein serine/threonine kinase activity;GO:0005524//ATP binding;GO:0005524//ATP binding;GO:0005524//ATP binding;GO:0016301//kinase activity;GO:0000166//nucleotide binding;GO:0004672//protein kinase activity;GO:0004672//protein kin…	ko04075(Plant hormone signal transduction);ko04016(MAPK signaling pathway - plant)
Zm00001d016783						-1.30066	-1.63199		36.1185	32.9982	13.6963	12.3126	47.0274	24.4113	16.9463	20.8966	5	Stress-induced protein kinase1	GO:0006468//protein phosphorylation;GO:0006468//protein phosphorylation;GO:0006468//protein phosphorylation;GO:0016310//phosphorylation;GO:0035556//intracellular signal transduction;GO:0035556//intracellular signal transduction;GO:0006468//protein phosphorylation;GO:0006468//protein phosphorylation;GO:0006468//protein phosphorylation;GO:0016310//phosphorylation;GO:0035556//intracellular signal tr…	GO:0005634//nucleus;GO:0005634//nucleus;GO:0005737//cytoplasm;GO:0005737//cytoplasm;GO:0005634//nucleus;GO:0005634//nucleus;GO:0005737//cytoplasm;GO:0005737//cytoplasm;GO:0005634//nucleus;GO:0005634//nucleus;GO:0005737//cytoplasm;GO:0005737//cytoplasm;GO:0016020//membrane;GO:0016021//integral component of membrane;GO:0016021//integral component of membrane;	GO:0000166//nucleotide binding;GO:0004672//protein kinase activity;GO:0004672//protein kinase activity;GO:0004674//protein serine/threonine kinase activity;GO:0004674//protein serine/threonine kinase activity;GO:0004674//protein serine/threonine kinase activity;GO:0005524//ATP binding;GO:0005524//ATP binding;GO:0005524//ATP binding;GO:0016301//kinase activity;GO:0000166//nucleotide binding;GO:000…	ko04075(Plant hormone signal transduction);ko04016(MAPK signaling pathway - plant)
Zm00001d026690						1.04628	1.36156		11.2312	11.4247	5.45813	5.9163	11.7987	40.1346	33.8489	27.0294	10	Serine/threonine-protein kinase SRK2A	GO:0006468//protein phosphorylation;GO:0006468//protein phosphorylation;GO:0006468//protein phosphorylation;GO:0016310//phosphorylation;GO:0035556//intracellular signal transduction;GO:0035556//intracellular signal transduction;GO:0006468//protein phosphorylation;GO:0006468//protein phosphorylation;GO:0016310//phosphorylation;	GO:0005634//nucleus;GO:0005634//nucleus;GO:0005737//cytoplasm;GO:0005737//cytoplasm;	GO:0000166//nucleotide binding;GO:0004672//protein kinase activity;GO:0004672//protein kinase activity;GO:0004674//protein serine/threonine kinase activity;GO:0004674//protein serine/threonine kinase activity;GO:0004674//protein serine/threonine kinase activity;GO:0005524//ATP binding;GO:0005524//ATP binding;GO:0005524//ATP binding;GO:0016301//kinase activity;GO:0004672//protein kinase activity;G…	ko04075(Plant hormone signal transduction);ko04016(MAPK signaling pathway - plant)
Zm00001d011604							-2.28261	2.0771	0.0437071	0.0535541	0.100478	0.034742	0.121541	0.0618894	0.0277945	0.114416	8	-	GO:0006468//protein phosphorylation;GO:0006468//protein phosphorylation;GO:0006468//protein phosphorylation;GO:0035556//intracellular signal transduction;GO:0006468//protein phosphorylation;GO:0006468//protein phosphorylation;GO:0016310//phosphorylation;	GO:0005634//nucleus;GO:0005737//cytoplasm;	GO:0004672//protein kinase activity;GO:0004672//protein kinase activity;GO:0004674//protein serine/threonine kinase activity;GO:0005524//ATP binding;GO:0005524//ATP binding;GO:0004672//protein kinase activity;GO:0004672//protein kinase activity;GO:0005524//ATP binding;GO:0005524//ATP binding;GO:0016301//kinase activity;	ko04075(Plant hormone signal transduction);ko04016(MAPK signaling pathway - plant)
Zm00001d020262							-1.02457		1.44988	1.88117	2.09253	1.20286	6.93606	4.91387	3.80206	6.63989	7	-	-	-	-	ko04075(Plant hormone signal transduction);ko04016(MAPK signaling pathway - plant)
Zm00001d054044	Catalase	CAT1	1.00671	-1.80996		1.18403			102.07	196.766	19.7616	33.3931	181.404	501.672	600.456	457.679	4	Catalase isozyme 3	GO:0000302//response to reactive oxygen species;GO:0006979//response to oxidative stress;GO:0006979//response to oxidative stress;GO:0006979//response to oxidative stress;GO:0007623//circadian rhythm;GO:0007623//circadian rhythm;GO:0007623//circadian rhythm;GO:0009408//response to heat;GO:0009408//response to heat;GO:0009410//response to xenobiotic stimulus;GO:0009414//response to water deprivati…	GO:0005737//cytoplasm;GO:0005737//cytoplasm;GO:0005737//cytoplasm;GO:0005739//mitochondrion;GO:0005739//mitochondrion;GO:0005886//plasma membrane;GO:0005886//plasma membrane;	GO:0004096//catalase activity;GO:0004096//catalase activity;GO:0004096//catalase activity;GO:0004096//catalase activity;GO:0004096//catalase activity;GO:0004096//catalase activity;GO:0004601//peroxidase activity;GO:0005515//protein binding;GO:0016491//oxidoreductase activity;GO:0020037//heme binding;GO:0020037//heme binding;GO:0020037//heme binding;GO:0046872//metal ion binding;GO:0046872//metal …	ko05208(Chemical carcinogenesis - reactive oxygen species);ko05022(Pathways of neurodegeneration - multiple diseases);ko05014(Amyotrophic lateral sclerosis);ko04213(Longevity regulating pathway - multiple species);ko04212(Longevity regulating pathway - worm);ko04211(Longevity regulating pathway);ko04146(Peroxisome);ko04068(FoxO signaling pathway);ko04016(MAPK signaling pathway - plant);ko04011(MA…
Zm00001d047618	Calmodulin	CaM4	-1.00356		-1.35061		-2.43323		139.826	66.9035	131.848	57.3623	48.0995	20.6382	9.95255	29.2417	9	Caltractin	GO:0042538//hyperosmotic salinity response;	GO:0005829//cytosol;	GO:0005509//calcium ion binding;GO:0005509//calcium ion binding;GO:0005509//calcium ion binding;	ko05418(Fluid shear stress and atherosclerosis);ko05417(Lipid and atherosclerosis);ko05214(Glioma);ko05200(Pathways in cancer);ko05170(Human immunodeficiency virus 1 infection);ko05167(Kaposi sarcoma-associated herpesvirus infection);ko05163(Human cytomegalovirus infection);ko05152(Tuberculosis);ko05133(Pertussis);ko05034(Alcoholism);ko05031(Amphetamine addiction);ko05022(Pathways of neurodegener…
Zm00001d005766				-1.07872			-1.45683		81.2444	55.6253	26.293	30.1998	30.897	87.8918	12.5371	27.1535	2	Calmodulin-like protein	-	GO:0016020//membrane;GO:0016021//integral component of membrane;GO:0016021//integral component of membrane;	GO:0005509//calcium ion binding;GO:0005509//calcium ion binding;GO:0005509//calcium ion binding;	ko05418(Fluid shear stress and atherosclerosis);ko05417(Lipid and atherosclerosis);ko05214(Glioma);ko05200(Pathways in cancer);ko05170(Human immunodeficiency virus 1 infection);ko05167(Kaposi sarcoma-associated herpesvirus infection);ko05163(Human cytomegalovirus infection);ko05152(Tuberculosis);ko05133(Pertussis);ko05034(Alcoholism);ko05031(Amphetamine addiction);ko05022(Pathways of neurodegener…
Zm00001d049355				-1.75134	1.46365				4.57383	4.23151	0.924316	2.83395	3.07393	3.34517	4.3831	5.52303	4	-	GO:0018105//peptidyl-serine phosphorylation;GO:0035556//intracellular signal transduction;GO:0046777//protein autophosphorylation;	GO:0005634//nucleus;GO:0005737//cytoplasm;	GO:0005516//calmodulin binding;GO:0009931//calcium-dependent protein serine/threonine kinase activity;	ko05418(Fluid shear stress and atherosclerosis);ko05417(Lipid and atherosclerosis);ko05214(Glioma);ko05200(Pathways in cancer);ko05170(Human immunodeficiency virus 1 infection);ko05167(Kaposi sarcoma-associated herpesvirus infection);ko05163(Human cytomegalovirus infection);ko05152(Tuberculosis);ko05133(Pertussis);ko05034(Alcoholism);ko05031(Amphetamine addiction);ko05022(Pathways of neurodegener…
Zm00001d052415				2.53985					0.34795	0.32884	1.37721	0.846883	0.151878	0.294111	0.44034	0.58444	4	Calmodulin protein	-	-	GO:0005509//calcium ion binding;GO:0005509//calcium ion binding;	ko05418(Fluid shear stress and atherosclerosis);ko05417(Lipid and atherosclerosis);ko05214(Glioma);ko05200(Pathways in cancer);ko05170(Human immunodeficiency virus 1 infection);ko05167(Kaposi sarcoma-associated herpesvirus infection);ko05163(Human cytomegalovirus infection);ko05152(Tuberculosis);ko05133(Pertussis);ko05034(Alcoholism);ko05031(Amphetamine addiction);ko05022(Pathways of neurodegener…
Zm00001d028948				1.14438					719.51	713.73	1082.61	1222.25	375.597	235.655	352.817	290.073	1	Calmodulin-7	GO:0019722//calcium-mediated signaling;GO:0019722//calcium-mediated signaling;GO:0019722//calcium-mediated signaling;	GO:0005634//nucleus;	GO:0005509//calcium ion binding;GO:0005509//calcium ion binding;GO:0005509//calcium ion binding;GO:0046872//metal ion binding;	ko05418(Fluid shear stress and atherosclerosis);ko05417(Lipid and atherosclerosis);ko05214(Glioma);ko05200(Pathways in cancer);ko05170(Human immunodeficiency virus 1 infection);ko05167(Kaposi sarcoma-associated herpesvirus infection);ko05163(Human cytomegalovirus infection);ko05152(Tuberculosis);ko05133(Pertussis);ko05034(Alcoholism);ko05031(Amphetamine addiction);ko05022(Pathways of neurodegener…
Zm00001d043144							-1.29669		7.61574	9.73771	5.33997	11.4965	24.7089	20.1882	11.2124	20.0528	3	Calmodulin-7	GO:0034599//cellular response to oxidative stress;GO:2000082//regulation of L-ascorbic acid biosynthetic process;	GO:0005737//cytoplasm;	GO:0005509//calcium ion binding;GO:0005509//calcium ion binding;	ko05418(Fluid shear stress and atherosclerosis);ko05417(Lipid and atherosclerosis);ko05214(Glioma);ko05200(Pathways in cancer);ko05170(Human immunodeficiency virus 1 infection);ko05167(Kaposi sarcoma-associated herpesvirus infection);ko05163(Human cytomegalovirus infection);ko05152(Tuberculosis);ko05133(Pertussis);ko05034(Alcoholism);ko05031(Amphetamine addiction);ko05022(Pathways of neurodegener…
Zm00001d053997	Mitogen-activated protein kinase 8	MPK8		-1.18701					5.12487	4.85171	1.55613	1.78603	4.26316	4.47293	3.08324	4.2595	4	Mitogen-activated protein kinase 17	GO:0000165//MAPK cascade;GO:0006468//protein phosphorylation;GO:0006468//protein phosphorylation;GO:0010468//regulation of gene expression;GO:0010468//regulation of gene expression;GO:0016310//phosphorylation;GO:0035556//intracellular signal transduction;GO:0035556//intracellular signal transduction;GO:0000165//MAPK cascade;GO:0006468//protein phosphorylation;GO:0006468//protein phosphorylation;G…	GO:0005634//nucleus;GO:0005634//nucleus;GO:0005737//cytoplasm;GO:0005737//cytoplasm;GO:0005622//intracellular anatomical structure;GO:0005634//nucleus;GO:0005634//nucleus;GO:0005737//cytoplasm;GO:0005737//cytoplasm;GO:0005634//nucleus;GO:0005634//nucleus;GO:0005737//cytoplasm;GO:0005737//cytoplasm;GO:0005622//intracellular anatomical structure;GO:0005622//intracellular anatomical structure;GO:000…	GO:0000166//nucleotide binding;GO:0004672//protein kinase activity;GO:0004672//protein kinase activity;GO:0004674//protein serine/threonine kinase activity;GO:0004707//MAP kinase activity;GO:0004707//MAP kinase activity;GO:0004707//MAP kinase activity;GO:0004707//MAP kinase activity;GO:0005524//ATP binding;GO:0005524//ATP binding;GO:0005524//ATP binding;GO:0016301//kinase activity;GO:0016740//tra…	ko04016(MAPK signaling pathway - plant)
Zm00001d029861	Respiratory burst oxidase	RbohD		-1.74247					0.977662	0.653554	0.198613	0.293451	0.451168	0.673291	0.562043	0.715711	1	Probable respiratory burst oxidase homolog protein I	GO:0055114//obsolete oxidation-reduction process;GO:0055114//obsolete oxidation-reduction process;GO:0055114//obsolete oxidation-reduction process;GO:0055114//obsolete oxidation-reduction process;GO:0055114//obsolete oxidation-reduction process;GO:0055114//obsolete oxidation-reduction process;GO:0055114//obsolete oxidation-reduction process;GO:0055114//obsolete oxidation-reduction process;GO:0055…	GO:0016020//membrane;GO:0016020//membrane;GO:0016020//membrane;GO:0016021//integral component of membrane;GO:0016021//integral component of membrane;GO:0005886//plasma membrane;GO:0016020//membrane;GO:0016021//integral component of membrane;GO:0016021//integral component of membrane;GO:0016020//membrane;GO:0016020//membrane;GO:0016020//membrane;GO:0016021//integral component of membrane;GO:001602…	GO:0016491//oxidoreductase activity;GO:0016491//oxidoreductase activity;GO:0016491//oxidoreductase activity;GO:0016174//NAD(P)H oxidase H2O2-forming activity;GO:0016491//oxidoreductase activity;GO:0016491//oxidoreductase activity;GO:0016491//oxidoreductase activity;GO:0016491//oxidoreductase activity;GO:0016491//oxidoreductase activity;GO:0016491//oxidoreductase activity;GO:0016491//oxidoreductas…	ko04626(Plant-pathogen interaction);ko04016(MAPK signaling pathway - plant)
Zm00001d009248				2.10099	-2.42671				0.0981695	0.0825969	0.284714	0.0603497	0.0301326	0.0823542	0.0104939	0.0118962	8	Respiratory burst oxidase homolog protein B	GO:0055114//obsolete oxidation-reduction process;GO:0055114//obsolete oxidation-reduction process;GO:0055114//obsolete oxidation-reduction process;GO:0055114//obsolete oxidation-reduction process;GO:0098869//cellular oxidant detoxification;GO:0055114//obsolete oxidation-reduction process;GO:0055114//obsolete oxidation-reduction process;GO:0055114//obsolete oxidation-reduction process;GO:0098869//…	GO:0005886//plasma membrane;GO:0016020//membrane;GO:0016020//membrane;GO:0016020//membrane;GO:0016021//integral component of membrane;GO:0016021//integral component of membrane;GO:0016020//membrane;GO:0016020//membrane;GO:0016020//membrane;GO:0016021//integral component of membrane;GO:0016021//integral component of membrane;GO:0005886//plasma membrane;GO:0016020//membrane;GO:0016020//membrane;GO:…	GO:0004601//peroxidase activity;GO:0004601//peroxidase activity;GO:0005509//calcium ion binding;GO:0005509//calcium ion binding;GO:0016174//NAD(P)H oxidase H2O2-forming activity;GO:0016174//NAD(P)H oxidase H2O2-forming activity;GO:0016174//NAD(P)H oxidase H2O2-forming activity;GO:0016491//oxidoreductase activity;GO:0016491//oxidoreductase activity;GO:0016491//oxidoreductase activity;GO:0050664//o…	ko04626(Plant-pathogen interaction);ko04016(MAPK signaling pathway - plant)
Zm00001d043543				1.96166					5.14313	5.39958	13.6069	17.8792	5.89158	6.25643	8.54963	6.82437	3	Respiratory burst oxidase2	GO:0055114//obsolete oxidation-reduction process;GO:0055114//obsolete oxidation-reduction process;GO:0055114//obsolete oxidation-reduction process;GO:0055114//obsolete oxidation-reduction process;GO:0055114//obsolete oxidation-reduction process;GO:0055114//obsolete oxidation-reduction process;GO:0055114//obsolete oxidation-reduction process;GO:0098869//cellular oxidant detoxification;GO:0055114//…	GO:0016020//membrane;GO:0016020//membrane;GO:0016020//membrane;GO:0016021//integral component of membrane;GO:0016021//integral component of membrane;GO:0005886//plasma membrane;GO:0016020//membrane;GO:0016020//membrane;GO:0016020//membrane;GO:0016021//integral component of membrane;GO:0016021//integral component of membrane;GO:0016020//membrane;GO:0016021//integral component of membrane;GO:001602…	GO:0016491//oxidoreductase activity;GO:0016491//oxidoreductase activity;GO:0016491//oxidoreductase activity;GO:0004601//peroxidase activity;GO:0004601//peroxidase activity;GO:0005509//calcium ion binding;GO:0005509//calcium ion binding;GO:0016174//NAD(P)H oxidase H2O2-forming activity;GO:0016491//oxidoreductase activity;GO:0016491//oxidoreductase activity;GO:0016491//oxidoreductase activity;GO:00…	ko04626(Plant-pathogen interaction);ko04016(MAPK signaling pathway - plant)
Zm00001d052653						-1.20156	-1.33362		74.2942	70.3042	46.8598	72.4777	54.7649	24.6573	24.2096	26.2335	4	Respiratory burst oxidase4	GO:0055114//obsolete oxidation-reduction process;GO:0055114//obsolete oxidation-reduction process;GO:0055114//obsolete oxidation-reduction process;GO:0055114//obsolete oxidation-reduction process;GO:0098869//cellular oxidant detoxification;GO:0055114//obsolete oxidation-reduction process;GO:0055114//obsolete oxidation-reduction process;GO:0055114//obsolete oxidation-reduction process;GO:0098869//…	GO:0005886//plasma membrane;GO:0016020//membrane;GO:0016020//membrane;GO:0016020//membrane;GO:0016021//integral component of membrane;GO:0016021//integral component of membrane;GO:0016020//membrane;GO:0016021//integral component of membrane;GO:0016021//integral component of membrane;GO:0016020//membrane;GO:0016020//membrane;GO:0016020//membrane;GO:0016021//integral component of membrane;GO:001602…	GO:0004601//peroxidase activity;GO:0004601//peroxidase activity;GO:0005509//calcium ion binding;GO:0005509//calcium ion binding;GO:0016174//NAD(P)H oxidase H2O2-forming activity;GO:0016491//oxidoreductase activity;GO:0016491//oxidoreductase activity;GO:0016491//oxidoreductase activity;GO:0050664//oxidoreductase activity, acting on NAD(P)H, oxygen as acceptor;GO:0050664//oxidoreductase activity, a…	ko04626(Plant-pathogen interaction);ko04016(MAPK signaling pathway - plant)
NCKL: leaves of N192 seedlings treated with 0 μM 2,4-epibrassinolide (EBR) application at 25°C normal temperature (CK); NCKEL: leaves of N192 seed-lings treated with 2 μM 2,4-epibrassinolide (EBR) application at 25°C normal temperature (CKE); NLTL: leaves of N192 seedlings treated with 0 μM EBR application at 15°C low-temperature (LT); NLTEL: leaves of N192 seedlings treated with 2 μM EBR applica…
