# Supplementary material for: Transcriptomic and Physiological Studies Unveil that Brassinolide Maintains the Balance of Maize’s Multiple Metabolisms under Low-Temperature Stress
Source: Int J Mol Sci. 2024 Aug 29;25(17):9396. doi: 10.3390/ijms25179396 (PMC11395154; doi:10.3390/ijms25179396)
Supplement: Supplementary file 1 [file ijms-25-09396-s001.zip › Supplementary Materials/Table S7.xlsx]

## Sheet: Sheet1
Table S7 The identified hub genes information in four modules
Gene_ID	Module membership (MM)	Gene significant (GS)	FPKM								Chromosome	Description	GO annotation			KEGG Pathway
			JCKL	JCKEL	JLTL	JLTEL	NCKL	NCKEL	NLTL	NLTEL			Biological process	Cellular component	Molecular function
66 hub genes in blue module
Zm00001d014564	0.83906	0.725171	16.6962	22.318	248.366	187.852	10.2677	60.3236	104.522	93.3835	5	Oxygen-evolving enhancer protein 1-1 chloroplastic	GO:0010207//photosystem II assembly;GO:0010207//photosystem II assembly;GO:0042549//photosystem II stabilization;GO:0042549//photosystem II stabilization;GO:0055114//obsolete oxidation-reduction process;	GO:0009654//photosystem II oxygen evolving complex;GO:0009654//photosystem II oxygen evolving complex;	GO:0010242//oxygen evolving activity;GO:0010242//oxygen evolving activity;	ko00195(Photosynthesis)
Zm00001d003301	0.884883	0.747161	6.51451	1.95875	42.491	28.0473	7.57682	2.9041	9.00755	17.3724	2	C2 and GRAM domain-containing protein	-	GO:0016020//membrane;GO:0016021//integral component of membrane;GO:0016021//integral component of membrane;	-	-
Zm00001d026334	0.892463	0.738447	10.6132	11.9579	69.5528	43.5425	17.1787	7.8754	16.6679	28.0596	10	-	GO:0006598//polyamine catabolic process;GO:0006598//polyamine catabolic process;GO:0055114//obsolete oxidation-reduction process;GO:0055114//obsolete oxidation-reduction process;GO:0055114//obsolete oxidation-reduction process;GO:0055114//obsolete oxidation-reduction process;GO:0055114//obsolete oxidation-reduction process;GO:0055114//obsolete oxidation-reduction process;GO:0055114//obsolete oxid…	GO:0005777//peroxisome;GO:0005777//peroxisome;	GO:0016491//oxidoreductase activity;GO:0016491//oxidoreductase activity;GO:0016491//oxidoreductase activity;GO:0046592//polyamine oxidase activity;GO:0046592//polyamine oxidase activity;GO:0016491//oxidoreductase activity;GO:0016491//oxidoreductase activity;GO:0016491//oxidoreductase activity;GO:0016491//oxidoreductase activity;GO:0016491//oxidoreductase activity;GO:0016491//oxidoreductase activi…	ko00770(Pantothenate and CoA biosynthesis);ko00410(beta-Alanine metabolism);ko00330(Arginine and proline metabolism)
Zm00001d016911	0.867815	0.735716	24.2026	17.7174	89.2275	44.5441	40.0154	23.9433	28.8927	33.4132	5	C2H2 and C2HC zinc fingers superfamily protein	-	-	GO:0003676//nucleic acid binding;GO:0003676//nucleic acid binding;	-
Zm00001d028574	0.935124	0.705647	17.4327	19.2351	226.232	128.081	32.7101	23.4969	39.6781	71.1274	1	Protein phosphatase 2C 37	GO:0006470//protein dephosphorylation;GO:0006470//protein dephosphorylation;GO:0009738//abscisic acid-activated signaling pathway;GO:0009738//abscisic acid-activated signaling pathway;GO:0009845//seed germination;GO:0009845//seed germination;GO:0090351//seedling development;	GO:0005634//nucleus;GO:0005634//nucleus;GO:0005634//nucleus;GO:0005829//cytosol;	GO:0003824//catalytic activity;GO:0003824//catalytic activity;GO:0004721//phosphoprotein phosphatase activity;GO:0004722//protein serine/threonine phosphatase activity;GO:0004722//protein serine/threonine phosphatase activity;GO:0004722//protein serine/threonine phosphatase activity;GO:0004724//protein serine/threonine phosphatase activity;GO:0016787//hydrolase activity;GO:0043169//cation binding…	ko04931(Insulin resistance);ko04075(Plant hormone signal transduction);ko04016(MAPK signaling pathway - plant)
Zm00001d012285	0.838162	0.705399	33.6348	14.5537	82.1407	71.7067	30.3997	7.30651	27.8735	40.1372	8	Putative MYB DNA-binding domain superfamily protein	-	GO:0005634//nucleus;GO:0005634//nucleus;	GO:0003677//DNA binding;GO:0003677//DNA binding;GO:0003677//DNA binding;GO:0003677//DNA binding;GO:0003677//DNA binding;	-
Zm00001d005713	0.893614	0.888661	47.5479	54.2375	138.422	91.1122	48.3482	52.1249	66.6152	72.1854	2	Annexin	-	GO:0005737//cytoplasm;	GO:0005509//calcium ion binding;GO:0005509//calcium ion binding;GO:0005509//calcium ion binding;GO:0005544//calcium-dependent phospholipid binding;GO:0005544//calcium-dependent phospholipid binding;GO:0005544//calcium-dependent phospholipid binding;GO:0005509//calcium ion binding;GO:0005509//calcium ion binding;GO:0005544//calcium-dependent phospholipid binding;GO:0005544//calcium-dependent phosp…	ko05014(Amyotrophic lateral sclerosis)
Zm00001d043551	0.969224	0.885519	21.3419	18.7798	240.306	141.908	17.4342	16.4205	30.6485	32.751	3	dehydrin6	-	GO:0016020//membrane;GO:0016021//integral component of membrane;GO:0016021//integral component of membrane;GO:0005783//endoplasmic reticulum;GO:0005789//endoplasmic reticulum membrane;GO:0005789//endoplasmic reticulum membrane;GO:0016020//membrane;GO:0016021//integral component of membrane;GO:0016021//integral component of membrane;	-	-
Zm00001d028992	0.95785	0.877364	9.5414	12.1311	221.659	116.991	14.1878	12.1493	23.1387	34.6881	1	Thioredoxin-like 1-1 chloroplastic	GO:0045454//cell redox homeostasis;GO:0045454//cell redox homeostasis;	GO:0005623//obsolete cell;GO:0005623//obsolete cell;	-	-
Zm00001d039011	0.927055	0.857525	15.2561	8.79654	139.109	79.6268	4.1434	8.23329	7.49423	8.71972	6	Grx_I1-glutaredoxin subgroup III	GO:0022900//electron transport chain;GO:0045454//cell redox homeostasis;GO:0045454//cell redox homeostasis;GO:0055114//obsolete oxidation-reduction process;	GO:0005623//obsolete cell;GO:0005623//obsolete cell;	GO:0009055//electron transfer activity;GO:0009055//electron transfer activity;GO:0015035//protein-disulfide reductase activity;GO:0015035//protein-disulfide reductase activity;	-
Zm00001d018178	0.945914	0.849865	30.8981	19.0521	460.039	327.653	39.7765	26.3526	79.0966	71.0525	5	ABSCISIC ACID-INSENSITIVE 5-like protein 5	GO:0006355//regulation of transcription, DNA-templated;GO:0006355//regulation of transcription, DNA-templated;GO:0009414//response to water deprivation;GO:0009414//response to water deprivation;GO:0009651//response to salt stress;GO:0009651//response to salt stress;GO:0009738//abscisic acid-activated signaling pathway;GO:0009738//abscisic acid-activated signaling pathway;	GO:0005634//nucleus;GO:0005634//nucleus;GO:0005634//nucleus;	GO:0003700//DNA-binding transcription factor activity;GO:0003700//DNA-binding transcription factor activity;GO:0003700//DNA-binding transcription factor activity;	ko04075(Plant hormone signal transduction)
Zm00001d049940	0.96648	0.847468	54.282	46.1496	241.43	168.042	63.1945	45.5817	50.4229	52.8568	4	Probable calcium-binding protein CML48	-	-	GO:0005509//calcium ion binding;GO:0005509//calcium ion binding;GO:0005509//calcium ion binding;GO:0005509//calcium ion binding;GO:0005509//calcium ion binding;GO:0005509//calcium ion binding;GO:0005509//calcium ion binding;	ko04626(Plant-pathogen interaction)
Zm00001d011202	0.918997	0.842252	6.71498	5.39697	64.2066	59.793	11.2313	7.37467	13.4973	12.6929	8	Protein phosphatase 2C 16	GO:0006470//protein dephosphorylation;GO:0006470//protein dephosphorylation;GO:0006470//protein dephosphorylation;GO:0006470//protein dephosphorylation;	GO:0005634//nucleus;GO:0005829//cytosol;GO:0005634//nucleus;GO:0005829//cytosol;	GO:0003824//catalytic activity;GO:0003824//catalytic activity;GO:0004721//phosphoprotein phosphatase activity;GO:0004722//protein serine/threonine phosphatase activity;GO:0004722//protein serine/threonine phosphatase activity;GO:0004722//protein serine/threonine phosphatase activity;GO:0004724//protein serine/threonine phosphatase activity;GO:0016787//hydrolase activity;GO:0043169//cation binding…	ko04931(Insulin resistance);ko04075(Plant hormone signal transduction);ko04016(MAPK signaling pathway - plant)
Zm00001d000184	0.974365	0.835305	27.8095	26.8537	247.4	135.096	30.029	18.1566	26.1387	31.1468	9	Single-repeat Myb protein1	-	GO:0005634//nucleus;GO:0005634//nucleus;	GO:0003677//DNA binding;GO:0003677//DNA binding;GO:0003677//DNA binding;	-
Zm00001d042721	0.911952	0.830113	17.2955	14.6225	96.1601	79.9836	26.7613	22.5265	36.5797	35.6624	3	G-box-binding factor 4	GO:0006355//regulation of transcription, DNA-templated;GO:0006355//regulation of transcription, DNA-templated;	GO:0005634//nucleus;	GO:0003700//DNA-binding transcription factor activity;GO:0003700//DNA-binding transcription factor activity;	ko04075(Plant hormone signal transduction)
Zm00001d011193	0.914361	0.8298	17.8622	20.6818	75.4586	73.4979	16.6463	6.64719	16.8199	18.1833	8	Integral membrane protein	GO:0006656//phosphatidylcholine biosynthetic process;GO:0006656//phosphatidylcholine biosynthetic process;	GO:0016020//membrane;GO:0016021//integral component of membrane;GO:0016021//integral component of membrane;	GO:0071617//lysophospholipid acyltransferase activity;	-
Zm00001d006591	0.914466	0.829193	11.5331	9.53932	723.388	206.875	14.3125	16.3075	12.1643	39.0221	2	F-box domain containing protein	-	GO:0016020//membrane;GO:0016021//integral component of membrane;	GO:0005515//protein binding;	-
Zm00001d012401	0.943135	0.820415	18.1317	8.30722	66.9838	35.2213	14.6527	5.95464	8.26816	9.39882	8	Protein phosphatase homolog4	GO:0006470//protein dephosphorylation;GO:0006470//protein dephosphorylation;GO:0006470//protein dephosphorylation;GO:0006470//protein dephosphorylation;	GO:0005634//nucleus;GO:0005829//cytosol;GO:0016020//membrane;GO:0016021//integral component of membrane;GO:0016021//integral component of membrane;	GO:0003824//catalytic activity;GO:0003824//catalytic activity;GO:0004721//phosphoprotein phosphatase activity;GO:0004722//protein serine/threonine phosphatase activity;GO:0004722//protein serine/threonine phosphatase activity;GO:0004722//protein serine/threonine phosphatase activity;GO:0004724//protein serine/threonine phosphatase activity;GO:0016787//hydrolase activity;GO:0043169//cation binding…	ko04931(Insulin resistance);ko04075(Plant hormone signal transduction);ko04016(MAPK signaling pathway - plant)
Zm00001d023664	0.902257	0.818234	9.38808	19.2583	212.068	183.437	51.7858	16.3242	52.1013	69.1863	10	ABA-responsive protein	GO:0009793//embryo development ending in seed dormancy;GO:0009793//embryo development ending in seed dormancy;GO:0009845//seed germination;GO:0009845//seed germination;GO:0010029//regulation of seed germination;GO:0010029//regulation of seed germination;GO:0098755//maintenance of seed dormancy by absisic acid;GO:0098755//maintenance of seed dormancy by absisic acid;	-	-	-
Zm00001d002266	0.863318	0.813867	28.5109	26.6582	212.71	91.1371	20.0335	25.3047	25.4629	23.0797	2	Lysine-specific histone demethylase 1	GO:0006598//polyamine catabolic process;GO:0006598//polyamine catabolic process;GO:0032259//methylation;GO:0055114//obsolete oxidation-reduction process;GO:0055114//obsolete oxidation-reduction process;GO:0055114//obsolete oxidation-reduction process;GO:0032259//methylation;GO:0055114//obsolete oxidation-reduction process;GO:0055114//obsolete oxidation-reduction process;GO:0006598//polyamine cata…	GO:0005777//peroxisome;GO:0005777//peroxisome;GO:0005777//peroxisome;GO:0005777//peroxisome;GO:0005777//peroxisome;GO:0005777//peroxisome;	GO:0008168//methyltransferase activity;GO:0008168//methyltransferase activity;GO:0016491//oxidoreductase activity;GO:0016491//oxidoreductase activity;GO:0016491//oxidoreductase activity;GO:0016491//oxidoreductase activity;GO:0046592//polyamine oxidase activity;GO:0046592//polyamine oxidase activity;GO:0008168//methyltransferase activity;GO:0008168//methyltransferase activity;GO:0016491//oxidoredu…	ko00770(Pantothenate and CoA biosynthesis);ko00410(beta-Alanine metabolism);ko00330(Arginine and proline metabolism)
Zm00001d031555	0.959934	0.811678	3.35263	7.57774	45.8587	38.7411	11.5625	4.51764	8.58324	9.91976	1	Membrane protein	GO:0055114//obsolete oxidation-reduction process;GO:0055114//obsolete oxidation-reduction process;	GO:0016020//membrane;GO:0016021//integral component of membrane;GO:0016021//integral component of membrane;	GO:0046872//metal ion binding;	-
Zm00001d032923	0.910807	0.810023	13.504	11.4181	199.372	221.885	9.78825	11.1634	36.2108	35.1255	1	Heat stress transcription factor A-6b	GO:0006355//regulation of transcription, DNA-templated;GO:0006355//regulation of transcription, DNA-templated;GO:0034605//cellular response to heat;GO:0034605//cellular response to heat;GO:0043618//regulation of transcription from RNA polymerase II promoter in response to stress;GO:0061408//positive regulation of transcription from RNA polymerase II promoter in response to heat stress;GO:0061408/…	GO:0005634//nucleus;GO:0005634//nucleus;GO:0005634//nucleus;GO:0005634//nucleus;	GO:0000978//RNA polymerase II cis-regulatory region sequence-specific DNA binding;GO:0000978//RNA polymerase II cis-regulatory region sequence-specific DNA binding;GO:0003677//DNA binding;GO:0003700//DNA-binding transcription factor activity;GO:0003700//DNA-binding transcription factor activity;GO:0003700//DNA-binding transcription factor activity;GO:0042802//identical protein binding;GO:0042802/…	-
Zm00001d049540	0.913164	0.808152	51.8809	55.427	206.433	194.334	83.3497	77.7537	81.8724	64.2111	4	Putative NAC domain transcription factor superfamily protein	GO:0006355//regulation of transcription, DNA-templated;GO:0006355//regulation of transcription, DNA-templated;GO:0006355//regulation of transcription, DNA-templated;GO:0006355//regulation of transcription, DNA-templated;	GO:0005634//nucleus;GO:0005634//nucleus;GO:0016020//membrane;GO:0016021//integral component of membrane;GO:0016021//integral component of membrane;GO:0005634//nucleus;GO:0005634//nucleus;GO:0016020//membrane;GO:0016021//integral component of membrane;GO:0016021//integral component of membrane;	GO:0003677//DNA binding;GO:0003677//DNA binding;GO:0003677//DNA binding;GO:0003677//DNA binding;GO:0003677//DNA binding;GO:0003677//DNA binding;	-
Zm00001d022542	0.887813	0.807016	31.8636	26.6611	62.8898	69.2435	21.6119	16.942	30.7226	28.3359	7	Transcription factor TGA6	GO:0006351//transcription, DNA-templated;GO:0006351//transcription, DNA-templated;GO:0006355//regulation of transcription, DNA-templated;GO:0006355//regulation of transcription, DNA-templated;GO:0042742//defense response to bacterium;GO:0042742//defense response to bacterium;GO:0045893//positive regulation of transcription, DNA-templated;GO:0045893//positive regulation of transcription, DNA-templ…	-	GO:0003677//DNA binding;GO:0003700//DNA-binding transcription factor activity;GO:0003700//DNA-binding transcription factor activity;GO:0043565//sequence-specific DNA binding;GO:0043565//sequence-specific DNA binding;GO:0003700//DNA-binding transcription factor activity;GO:0003700//DNA-binding transcription factor activity;GO:0043565//sequence-specific DNA binding;GO:0043565//sequence-specific DNA…	ko04075(Plant hormone signal transduction)
Zm00001d053782	0.88943	0.806733	20.0256	30.1523	84.3859	59.9462	13.5154	11.9947	13.1379	13.3969	4	Cytochrome P450 15	GO:0055114//obsolete oxidation-reduction process;GO:0055114//obsolete oxidation-reduction process;GO:0055114//obsolete oxidation-reduction process;GO:0055114//obsolete oxidation-reduction process;GO:0055114//obsolete oxidation-reduction process;GO:0055114//obsolete oxidation-reduction process;GO:0055114//obsolete oxidation-reduction process;GO:0055114//obsolete oxidation-reduction process;GO:0055…	GO:0009570//chloroplast stroma;GO:0009941//chloroplast envelope;	GO:0004497//monooxygenase activity;GO:0004497//monooxygenase activity;GO:0004497//monooxygenase activity;GO:0005506//iron ion binding;GO:0005506//iron ion binding;GO:0016491//oxidoreductase activity;GO:0016705//oxidoreductase activity, acting on paired donors, with incorporation or reduction of molecular oxygen;GO:0016705//oxidoreductase activity, acting on paired donors, with incorporation or re…	-
Zm00001d037103	0.866095	0.803078	9.41014	6.02398	68.3765	25.1999	7.65315	11.4267	15.5272	18.5948	6	Peroxiredoxin Q chloroplastic	GO:0034599//cellular response to oxidative stress;GO:0045454//cell redox homeostasis;GO:0045454//cell redox homeostasis;GO:0045454//cell redox homeostasis;GO:0055114//obsolete oxidation-reduction process;GO:0055114//obsolete oxidation-reduction process;GO:0098869//cellular oxidant detoxification;	GO:0005623//obsolete cell;GO:0005623//obsolete cell;GO:0005737//cytoplasm;GO:0009535//chloroplast thylakoid membrane;	GO:0008379//thioredoxin peroxidase activity;GO:0016209//antioxidant activity;GO:0016209//antioxidant activity;GO:0016491//oxidoreductase activity;GO:0016491//oxidoreductase activity;	-
Zm00001d016982	0.958407	0.801723	45.8823	50.2527	296.795	242.383	89.0725	37.1381	37.0911	35.7846	5	Protein NRT1/ PTR FAMILY 6.4	GO:0010167//response to nitrate;GO:0015706//nitrate transport;GO:0055085//transmembrane transport;GO:0055085//transmembrane transport;	GO:0016020//membrane;GO:0016020//membrane;GO:0016020//membrane;GO:0016021//integral component of membrane;GO:0016021//integral component of membrane;GO:0016021//integral component of membrane;	GO:0015112//nitrate transmembrane transporter activity;GO:0015333//peptide:proton symporter activity;GO:0022857//transmembrane transporter activity;GO:0022857//transmembrane transporter activity;GO:0035673//oligopeptide transmembrane transporter activity;GO:1904680//peptide transmembrane transporter activity;	-
Zm00001d011561	0.844176	0.801187	23.282	19.226	86.3114	88.4708	33.6454	25.3344	42.9687	41.8421	8	Drought-induced 19	-	-	-	-
Zm00001d049400	0.898028	0.799108	19.8109	16.2917	145.807	51.6971	5.97964	4.86732	6.04151	7.47061	4	Transcription factor GTE7	-	-	GO:0005515//protein binding;	-
Zm00001d017364	0.934626	0.799041	66.5511	46.8768	185.215	170.518	28.3038	63.5021	44.1411	48.5707	5	Ferredoxin-thioredoxin reductase%2C variable chain	GO:0015979//photosynthesis;GO:0015979//photosynthesis;GO:0055114//obsolete oxidation-reduction process;	GO:0009507//chloroplast;GO:0009536//plastid;	GO:0016491//oxidoreductase activity;GO:0016992//lipoate synthase activity;GO:0051539//4 iron, 4 sulfur cluster binding;	-
Zm00001d039941	0.836725	0.795801	42.6714	60.22	224.618	107.212	41.4497	24.7495	74.5003	53.3831	3	16.9 kDa class I heat shock protein 2	GO:0000302//response to reactive oxygen species;GO:0000302//response to reactive oxygen species;GO:0006457//protein folding;GO:0006457//protein folding;GO:0009408//response to heat;GO:0009408//response to heat;GO:0009651//response to salt stress;GO:0009651//response to salt stress;GO:0042542//response to hydrogen peroxide;GO:0042542//response to hydrogen peroxide;GO:0051259//protein complex oligo…	-	GO:0043621//protein self-association;GO:0043621//protein self-association;GO:0051082//unfolded protein binding;GO:0051082//unfolded protein binding;	ko04141(Protein processing in endoplasmic reticulum)
Zm00001d042869	0.919893	0.794705	55.8036	83.3847	224.599	214.148	31.3076	22.395	31.6539	34.064	3	Aldose reductase	GO:0055114//obsolete oxidation-reduction process;GO:0055114//obsolete oxidation-reduction process;GO:0055114//obsolete oxidation-reduction process;GO:0055114//obsolete oxidation-reduction process;GO:0055114//obsolete oxidation-reduction process;GO:0055114//obsolete oxidation-reduction process;GO:0055114//obsolete oxidation-reduction process;GO:0055114//obsolete oxidation-reduction process;	GO:0005829//cytosol;	GO:0004032//alditol:NADP+ 1-oxidoreductase activity;GO:0004032//alditol:NADP+ 1-oxidoreductase activity;GO:0008106//alcohol dehydrogenase (NADP+) activity;GO:0008106//alcohol dehydrogenase (NADP+) activity;GO:0016491//oxidoreductase activity;GO:0016491//oxidoreductase activity;GO:0016491//oxidoreductase activity;GO:0016491//oxidoreductase activity;GO:0016491//oxidoreductase activity;GO:0016491//o…	-
Zm00001d009556	0.862177	0.793646	7.00489	8.51319	46.2944	54.9897	3.72903	5.56294	17.427	17.4709	8	HSP40/DnaJ peptide-binding protein	GO:0006457//protein folding;GO:0006457//protein folding;GO:0051085//chaperone cofactor-dependent protein refolding;GO:0051085//chaperone cofactor-dependent protein refolding;GO:0006457//protein folding;GO:0006457//protein folding;	GO:0005829//cytosol;GO:0005829//cytosol;	GO:0051082//unfolded protein binding;GO:0051082//unfolded protein binding;GO:0051082//unfolded protein binding;GO:0051087//chaperone binding;GO:0051087//chaperone binding;GO:0051082//unfolded protein binding;GO:0051082//unfolded protein binding;	-
Zm00001d031487	0.91319	0.791096	34.2843	36.5987	130.319	138.437	32.2006	42.7853	37.6102	31.8325	1	SBP-transcription factor16	-	GO:0005634//nucleus;GO:0005634//nucleus;GO:0016020//membrane;GO:0016021//integral component of membrane;GO:0016021//integral component of membrane;GO:0005634//nucleus;GO:0005634//nucleus;GO:0016020//membrane;GO:0016021//integral component of membrane;GO:0016021//integral component of membrane;GO:0005634//nucleus;GO:0005634//nucleus;GO:0016020//membrane;GO:0016021//integral component of membrane;G…	GO:0003677//DNA binding;GO:0003677//DNA binding;GO:0046872//metal ion binding;GO:0046872//metal ion binding;GO:0003677//DNA binding;GO:0003677//DNA binding;GO:0046872//metal ion binding;GO:0046872//metal ion binding;GO:0003677//DNA binding;GO:0003677//DNA binding;GO:0046872//metal ion binding;GO:0046872//metal ion binding;GO:0003677//DNA binding;GO:0003677//DNA binding;GO:0046872//metal ion bindi…	-
Zm00001d014773	0.907535	0.790348	39.2245	35.4045	162.838	94.3885	56.9806	43.1153	47.2754	42.7005	5	Calcium dependent protein kinase1	GO:0006468//protein phosphorylation;GO:0006468//protein phosphorylation;GO:0009738//abscisic acid-activated signaling pathway;GO:0016310//phosphorylation;GO:0018105//peptidyl-serine phosphorylation;GO:0018105//peptidyl-serine phosphorylation;GO:0035556//intracellular signal transduction;GO:0035556//intracellular signal transduction;GO:0046777//protein autophosphorylation;GO:0006468//protein phosp…	GO:0005634//nucleus;GO:0005634//nucleus;GO:0005737//cytoplasm;GO:0005737//cytoplasm;	GO:0004672//protein kinase activity;GO:0004672//protein kinase activity;GO:0004683//calmodulin-dependent protein kinase activity;GO:0005516//calmodulin binding;GO:0005524//ATP binding;GO:0005524//ATP binding;GO:0009931//calcium-dependent protein serine/threonine kinase activity;GO:0009931//calcium-dependent protein serine/threonine kinase activity;GO:0016301//kinase activity;GO:0004672//protein k…	-
Zm00001d013927	0.838966	0.788861	14.5345	20.0577	37.1502	43.8633	10.0601	10.0227	19.1398	18.3282	5	Monothiol glutaredoxin-S17	GO:0006879//cellular iron ion homeostasis;GO:0006879//cellular iron ion homeostasis;GO:0022900//electron transport chain;GO:0045454//cell redox homeostasis;GO:0045454//cell redox homeostasis;GO:0055114//obsolete oxidation-reduction process;	GO:0005623//obsolete cell;GO:0005634//nucleus;GO:0005634//nucleus;GO:0005829//cytosol;GO:0005829//cytosol;	GO:0009055//electron transfer activity;GO:0009055//electron transfer activity;GO:0015035//protein-disulfide reductase activity;GO:0015035//protein-disulfide reductase activity;GO:0015038//glutathione disulfide oxidoreductase activity;GO:0042802//identical protein binding;	-
Zm00001d043911	0.954154	0.7858	41.0879	36.3877	171.686	149.126	37.7389	52.2188	38.7863	38.6722	3	Drought-induced 19	-	-	-	-
Zm00001d017547	0.9168	0.784329	184.387	327.992	1672.68	1660.94	111.575	31.2956	60.4404	52.3921	5	Dehydrin COR410	GO:0009414//response to water deprivation;GO:0009414//response to water deprivation;GO:0009415//response to water;GO:0009415//response to water;GO:0009631//cold acclimation;GO:0009631//cold acclimation;GO:0009737//response to abscisic acid;GO:0009737//response to abscisic acid;	GO:0005829//cytosol;GO:0005829//cytosol;GO:0016020//membrane;GO:0016020//membrane;	-	-
Zm00001d045044	0.878148	0.782566	15.0332	19.4403	52.2783	60.61	8.00429	8.42506	16.1044	13.5001	9	AP2-EREBP-transcription factor 160	GO:0006351//transcription, DNA-templated;GO:0006355//regulation of transcription, DNA-templated;GO:0006355//regulation of transcription, DNA-templated;	GO:0005634//nucleus;GO:0005634//nucleus;	GO:0003677//DNA binding;GO:0003677//DNA binding;GO:0003677//DNA binding;GO:0003700//DNA-binding transcription factor activity;GO:0003700//DNA-binding transcription factor activity;	-
Zm00001d028428	0.83128	0.775992	75.0523	142.562	326.442	201.739	26.7963	9.77993	22.9082	20.1734	1	Calcium-binding EF-hand family protein	-	-	GO:0005509//calcium ion binding;GO:0005509//calcium ion binding;	-
Zm00001d047955	0.904059	0.773537	160.586	88.143	701.106	341.925	140.87	101.602	74.74	90.5741	9	Stress inducible protein coi6.1 [Source:UniProtKB/TrEMBL;Acc:C4J684]	-	-	-	-
Zm00001d041965	0.908517	0.772822	4.6644	7.3475	64.4528	44.2893	12.1932	10.9704	16.4557	11.752	3	Drought-induced 19	-	-	-	-
Zm00001d040318	0.837167	0.772773	42.6002	27.3182	86.9701	110.397	22.4893	14.5646	29.9885	23.6073	3	NAC domain-containing protein 89	GO:0006355//regulation of transcription, DNA-templated;GO:0006355//regulation of transcription, DNA-templated;GO:0006355//regulation of transcription, DNA-templated;GO:0006355//regulation of transcription, DNA-templated;GO:0006355//regulation of transcription, DNA-templated;GO:0006355//regulation of transcription, DNA-templated;	GO:0005634//nucleus;GO:0005634//nucleus;GO:0016020//membrane;GO:0016021//integral component of membrane;GO:0016021//integral component of membrane;GO:0005634//nucleus;GO:0005634//nucleus;GO:0016020//membrane;GO:0016021//integral component of membrane;GO:0016021//integral component of membrane;GO:0016020//membrane;GO:0016021//integral component of membrane;GO:0016021//integral component of membran…	GO:0003677//DNA binding;GO:0003677//DNA binding;GO:0003677//DNA binding;GO:0003677//DNA binding;GO:0003677//DNA binding;GO:0003677//DNA binding;GO:0003677//DNA binding;GO:0003677//DNA binding;GO:0003677//DNA binding;	-
Zm00001d016802	0.863133	0.772711	36.7855	42.9498	135.655	101.69	30.434	61.4878	68.8218	57.9486	5	L-ascorbate peroxidase S chloroplastic/mitochondrial	GO:0000302//response to reactive oxygen species;GO:0000302//response to reactive oxygen species;GO:0006979//response to oxidative stress;GO:0006979//response to oxidative stress;GO:0034599//cellular response to oxidative stress;GO:0034599//cellular response to oxidative stress;GO:0042744//hydrogen peroxide catabolic process;GO:0042744//hydrogen peroxide catabolic process;GO:0055114//obsolete oxid…	GO:0016020//membrane;GO:0016021//integral component of membrane;GO:0016021//integral component of membrane;GO:0016020//membrane;GO:0016021//integral component of membrane;GO:0016021//integral component of membrane;	GO:0004601//peroxidase activity;GO:0004601//peroxidase activity;GO:0004601//peroxidase activity;GO:0004601//peroxidase activity;GO:0020037//heme binding;GO:0020037//heme binding;GO:0004601//peroxidase activity;GO:0004601//peroxidase activity;GO:0004601//peroxidase activity;GO:0020037//heme binding;GO:0020037//heme binding;	ko00480(Glutathione metabolism);ko00053(Ascorbate and aldarate metabolism)
Zm00001d043845	0.861193	0.771191	12.9233	14.9442	259.245	173.903	22.9884	14.3756	48.9541	99.2843	3	Glutamate synthase 1 [NADH] chloroplastic	GO:0006537//glutamate biosynthetic process;GO:0006537//glutamate biosynthetic process;GO:0006807//nitrogen compound metabolic process;GO:0006807//nitrogen compound metabolic process;GO:0055114//obsolete oxidation-reduction process;GO:0055114//obsolete oxidation-reduction process;GO:0006537//glutamate biosynthetic process;GO:0006537//glutamate biosynthetic process;GO:0006807//nitrogen compound met…	-	GO:0003824//catalytic activity;GO:0003824//catalytic activity;GO:0005506//iron ion binding;GO:0005506//iron ion binding;GO:0010181//FMN binding;GO:0010181//FMN binding;GO:0015930//glutamate synthase activity;GO:0015930//glutamate synthase activity;GO:0016040//glutamate synthase (NADH) activity;GO:0016040//glutamate synthase (NADH) activity;GO:0016491//oxidoreductase activity;GO:0016491//oxidoredu…
Zm00001d028630	0.924206	0.765143	86.9868	103.569	883.707	1058.38	35.7876	46.3697	69.5016	103.027	1	Heat shock cognate 70 kDa protein 2	GO:0006986//response to unfolded protein;GO:0006986//response to unfolded protein;GO:0034605//cellular response to heat;GO:0034620//cellular response to unfolded protein;GO:0034620//cellular response to unfolded protein;GO:0042026//protein refolding;GO:0042026//protein refolding;GO:0051085//chaperone cofactor-dependent protein refolding;GO:0051085//chaperone cofactor-dependent protein refolding;G…	GO:0005737//cytoplasm;GO:0005737//cytoplasm;GO:0005737//cytoplasm;GO:0005737//cytoplasm;	GO:0000166//nucleotide binding;GO:0005524//ATP binding;GO:0005524//ATP binding;GO:0000166//nucleotide binding;GO:0005524//ATP binding;GO:0005524//ATP binding;GO:0000166//nucleotide binding;GO:0005524//ATP binding;GO:0005524//ATP binding;GO:0005524//ATP binding;GO:0016887//ATP hydrolysis activity;GO:0016887//ATP hydrolysis activity;GO:0031072//heat shock protein binding;GO:0031072//heat shock prot…	ko05417(Lipid and atherosclerosis);ko05162(Measles);ko05145(Toxoplasmosis);ko05134(Legionellosis);ko05020(Prion disease);ko04915(Estrogen signaling pathway);ko04612(Antigen processing and presentation);ko04213(Longevity regulating pathway - multiple species);ko04144(Endocytosis);ko04141(Protein processing in endoplasmic reticulum);ko04010(MAPK signaling pathway);ko03040(Spliceosome)
Zm00001d012510	0.90379	0.764835	25.217	18.996	116.731	81.4342	32.1177	25.245	28.4748	45.8443	8	Putative cytochrome P450 superfamily protein	GO:0006744//ubiquinone biosynthetic process;GO:0006744//ubiquinone biosynthetic process;GO:0009555//pollen development;GO:0009555//pollen development;GO:0009698//phenylpropanoid metabolic process;GO:0009808//lignin metabolic process;GO:0009808//lignin metabolic process;GO:0032502//developmental process;GO:0055114//obsolete oxidation-reduction process;GO:0055114//obsolete oxidation-reduction proce…	GO:0005774//vacuolar membrane;GO:0005774//vacuolar membrane;GO:0005783//endoplasmic reticulum;GO:0005783//endoplasmic reticulum;GO:0005794//Golgi apparatus;GO:0005794//Golgi apparatus;GO:0005886//plasma membrane;GO:0005886//plasma membrane;GO:0009505//plant-type cell wall;GO:0009505//plant-type cell wall;GO:0009506//plasmodesma;GO:0009506//plasmodesma;GO:0016020//membrane;	GO:0004497//monooxygenase activity;GO:0005506//iron ion binding;GO:0005506//iron ion binding;GO:0016491//oxidoreductase activity;GO:0016705//oxidoreductase activity, acting on paired donors, with incorporation or reduction of molecular oxygen;GO:0016705//oxidoreductase activity, acting on paired donors, with incorporation or reduction of molecular oxygen;GO:0016709//oxidoreductase activity, actin…	ko00945(Stilbenoid, diarylheptanoid and gingerol biosynthesis);ko00941(Flavonoid biosynthesis);ko00940(Phenylpropanoid biosynthesis);ko00130(Ubiquinone and other terpenoid-quinone biosynthesis)
Zm00001d037273	0.883091	0.764556	106.5	92.4047	178.684	165.767	81.8575	92.5901	98.1189	77.9258	6	Peptide methionine sulfoxide reductase msrB	GO:0006979//response to oxidative stress;GO:0006979//response to oxidative stress;GO:0006979//response to oxidative stress;GO:0030091//protein repair;GO:0030091//protein repair;GO:0034599//cellular response to oxidative stress;GO:0055114//obsolete oxidation-reduction process;GO:0055114//obsolete oxidation-reduction process;GO:0055114//obsolete oxidation-reduction process;	GO:0005737//cytoplasm;GO:0009507//chloroplast;GO:0009570//chloroplast stroma;GO:0009570//chloroplast stroma;	GO:0016491//oxidoreductase activity;GO:0016671//oxidoreductase activity, acting on a sulfur group of donors, disulfide as acceptor;GO:0016671//oxidoreductase activity, acting on a sulfur group of donors, disulfide as acceptor;GO:0033743//peptide-methionine (R)-S-oxide reductase activity;GO:0033743//peptide-methionine (R)-S-oxide reductase activity;GO:0033743//peptide-methionine (R)-S-oxide reduct…	-
Zm00001d006947	0.908336	0.764337	75.4337	40.5619	276.849	134.334	16.5945	3.70396	2.39829	44.4968	2	Cytochrome P450 CYP709C14	GO:0055114//obsolete oxidation-reduction process;GO:0055114//obsolete oxidation-reduction process;GO:0055114//obsolete oxidation-reduction process;	GO:0016020//membrane;GO:0016021//integral component of membrane;GO:0016021//integral component of membrane;	GO:0004497//monooxygenase activity;GO:0004497//monooxygenase activity;GO:0004497//monooxygenase activity;GO:0005506//iron ion binding;GO:0005506//iron ion binding;GO:0016491//oxidoreductase activity;GO:0016705//oxidoreductase activity, acting on paired donors, with incorporation or reduction of molecular oxygen;GO:0016705//oxidoreductase activity, acting on paired donors, with incorporation or re…	-
Zm00001d024783	0.931283	0.758398	11.3127	3.81783	46.2108	31.9125	11.9526	6.32118	4.4864	3.40696	10	Putative HLH DNA-binding domain superfamily protein	GO:0080113//regulation of seed growth;GO:0080113//regulation of seed growth;	GO:0005634//nucleus;GO:0005634//nucleus;	GO:0003677//DNA binding;GO:0003677//DNA binding;GO:0046983//protein dimerization activity;GO:0046983//protein dimerization activity;	ko04712(Circadian rhythm - plant);ko04075(Plant hormone signal transduction)
Zm00001d038739	0.878376	0.755865	31.1654	22.8629	57.5107	52.3699	32.1521	21.9335	28.4306	26.8176	6	Inner membrane protein oxaA	GO:0006672//ceramide metabolic process;GO:0006672//ceramide metabolic process;GO:0006672//ceramide metabolic process;	GO:0016020//membrane;GO:0016021//integral component of membrane;GO:0016021//integral component of membrane;GO:0016020//membrane;GO:0016021//integral component of membrane;GO:0016021//integral component of membrane;GO:0016021//integral component of membrane;	GO:0016811//hydrolase activity, acting on carbon-nitrogen (but not peptide) bonds, in linear amides;GO:0016811//hydrolase activity, acting on carbon-nitrogen (but not peptide) bonds, in linear amides;GO:0016811//hydrolase activity, acting on carbon-nitrogen (but not peptide) bonds, in linear amides;	-
Zm00001d024778	0.887533	0.755697	2254.42	3839.83	12471.6	15003.3	1549.41	1288.47	1761.53	1528.49	10	Hydrophobic protein RCI2B	GO:0009409//response to cold;GO:0009651//response to salt stress;GO:0009737//response to abscisic acid;	GO:0016020//membrane;GO:0016021//integral component of membrane;GO:0016021//integral component of membrane;GO:0016021//integral component of membrane;	-	-
Zm00001d003197	0.891712	0.754879	25.7165	45.9517	156.989	157.123	27.8015	18.6591	19.8059	19.6219	2	Calmodulin-like protein 2	-	-	GO:0005509//calcium ion binding;GO:0005509//calcium ion binding;GO:0005509//calcium ion binding;	ko04626(Plant-pathogen interaction)
Zm00001d009568	0.87358	0.751121	86.461	108.148	252.418	218.674	47.6145	60.4078	58.9045	35.9228	8	Glutaredoxin-C9	GO:0022900//electron transport chain;GO:0045454//cell redox homeostasis;GO:0045454//cell redox homeostasis;GO:0055114//obsolete oxidation-reduction process;	GO:0005623//obsolete cell;GO:0005623//obsolete cell;	GO:0009055//electron transfer activity;GO:0009055//electron transfer activity;GO:0015035//protein-disulfide reductase activity;GO:0015035//protein-disulfide reductase activity;	-
Zm00001d019216	0.866786	0.750652	21.0263	19.074	201.472	75.6439	21.9064	31.8593	23.1728	30.8116	7	Ethylene-responsive transcription factor ERF118	GO:0006351//transcription, DNA-templated;GO:0006355//regulation of transcription, DNA-templated;GO:0006355//regulation of transcription, DNA-templated;	GO:0005634//nucleus;GO:0005634//nucleus;	GO:0003677//DNA binding;GO:0003677//DNA binding;GO:0003677//DNA binding;GO:0003700//DNA-binding transcription factor activity;GO:0003700//DNA-binding transcription factor activity;	-
Zm00001d028093	0.928335	0.743942	74.3371	85.279	427.154	411.145	59.0481	28.8518	28.723	22.7915	1	Calcium-transporting ATPase 2 plasma membrane-type	GO:0006811//ion transport;GO:0006816//calcium ion transport;GO:0070588//calcium ion transmembrane transport;GO:0070588//calcium ion transmembrane transport;GO:0006811//ion transport;GO:0006816//calcium ion transport;GO:0070588//calcium ion transmembrane transport;GO:0070588//calcium ion transmembrane transport;	GO:0005887//integral component of plasma membrane;GO:0016020//membrane;GO:0016020//membrane;GO:0016020//membrane;GO:0016021//integral component of membrane;GO:0016021//integral component of membrane;GO:0016021//integral component of membrane;GO:0043231//intracellular membrane-bounded organelle;GO:0016020//membrane;GO:0016020//membrane;GO:0016020//membrane;GO:0016021//integral component of membran…	GO:0000166//nucleotide binding;GO:0000166//nucleotide binding;GO:0000166//nucleotide binding;GO:0005388//P-type calcium transporter activity;GO:0005388//P-type calcium transporter activity;GO:0005388//P-type calcium transporter activity;GO:0005388//P-type calcium transporter activity;GO:0005516//calmodulin binding;GO:0005516//calmodulin binding;GO:0005524//ATP binding;GO:0005524//ATP binding;GO:0…	-
Zm00001d031725	0.897006	0.743185	45.7151	31.5481	101.078	60.713	43.1958	30.3286	30.4811	28.6972	1	Transcription factor TCP9	GO:0006351//transcription, DNA-templated;GO:0006355//regulation of transcription, DNA-templated;	GO:0005634//nucleus;GO:0005634//nucleus;	GO:0003700//DNA-binding transcription factor activity;GO:0003700//DNA-binding transcription factor activity;GO:0003700//DNA-binding transcription factor activity;GO:0043565//sequence-specific DNA binding;GO:0043565//sequence-specific DNA binding;	-
Zm00001d051420	0.860974	0.741008	231.826	533.647	2514.88	3327.27	203.421	136.292	227.274	176.736	4	Dehydrin3	GO:0009414//response to water deprivation;GO:0009414//response to water deprivation;GO:0009415//response to water;GO:0009415//response to water;GO:0009631//cold acclimation;GO:0009631//cold acclimation;GO:0009737//response to abscisic acid;GO:0009737//response to abscisic acid;	GO:0005829//cytosol;GO:0005829//cytosol;GO:0016020//membrane;GO:0016020//membrane;	-	-
Zm00001d044908	0.845349	0.734443	15.4545	20.3461	188.885	51.4786	20.0144	11.9058	6.70759	13.8202	9	12-oxo-phytodienoic acid reductase1	GO:0055114//obsolete oxidation-reduction process;GO:0055114//obsolete oxidation-reduction process;GO:0055114//obsolete oxidation-reduction process;GO:0055114//obsolete oxidation-reduction process;GO:0055114//obsolete oxidation-reduction process;GO:0055114//obsolete oxidation-reduction process;	-	GO:0003824//catalytic activity;GO:0003824//catalytic activity;GO:0010181//FMN binding;GO:0010181//FMN binding;GO:0016491//oxidoreductase activity;GO:0016491//oxidoreductase activity;GO:0016491//oxidoreductase activity;GO:0003824//catalytic activity;GO:0003824//catalytic activity;GO:0010181//FMN binding;GO:0010181//FMN binding;GO:0016491//oxidoreductase activity;GO:0016491//oxidoreductase activity…	ko00592(alpha-Linolenic acid metabolism)
Zm00001d020702	0.887046	0.73414	46.6239	26.3273	154.492	63.0281	22.8427	12.3243	2.49803	2.60335	7	Mitochondrial phosphate carrier protein 2 mitochondrial	GO:0009651//response to salt stress;GO:0035435//phosphate ion transmembrane transport;GO:0035435//phosphate ion transmembrane transport;	GO:0016020//membrane;GO:0016021//integral component of membrane;GO:0031305//integral component of mitochondrial inner membrane;GO:0031305//integral component of mitochondrial inner membrane;	GO:0005315//inorganic phosphate transmembrane transporter activity;GO:0005315//inorganic phosphate transmembrane transporter activity;	-
Zm00001d022388	0.911927	0.73043	111.766	130.994	417.989	280.14	79.438	110.034	95.4485	140.272	7	Ferredoxin-dependent glutamate synthase%2C chloroplastic	GO:0055114//obsolete oxidation-reduction process;GO:0055114//obsolete oxidation-reduction process;GO:0006537//glutamate biosynthetic process;GO:0006537//glutamate biosynthetic process;GO:0006537//glutamate biosynthetic process;GO:0006807//nitrogen compound metabolic process;GO:0006807//nitrogen compound metabolic process;GO:0019676//ammonia assimilation cycle;GO:0019676//ammonia assimilation cycl…	GO:0009507//chloroplast;GO:0009536//plastid;GO:0009570//chloroplast stroma;	GO:0016491//oxidoreductase activity;GO:0016491//oxidoreductase activity;GO:0003824//catalytic activity;GO:0003824//catalytic activity;GO:0015930//glutamate synthase activity;GO:0015930//glutamate synthase activity;GO:0015930//glutamate synthase activity;GO:0016491//oxidoreductase activity;GO:0016491//oxidoreductase activity;GO:0016491//oxidoreductase activity;GO:0016638//oxidoreductase activity, …	ko00910(Nitrogen metabolism);ko00630(Glyoxylate and dicarboxylate metabolism)
Zm00001d053195	0.833529	0.729246	4.52901	6.42355	64.3398	28.491	20.7644	2.19106	5.79116	9.19173	4	Putative AP2/EREBP transcription factor superfamily protein	GO:0006351//transcription, DNA-templated;GO:0006355//regulation of transcription, DNA-templated;GO:0006355//regulation of transcription, DNA-templated;GO:0006351//transcription, DNA-templated;GO:0006355//regulation of transcription, DNA-templated;GO:0006355//regulation of transcription, DNA-templated;	GO:0005634//nucleus;GO:0005634//nucleus;GO:0005634//nucleus;GO:0005634//nucleus;	GO:0003677//DNA binding;GO:0003677//DNA binding;GO:0003677//DNA binding;GO:0003700//DNA-binding transcription factor activity;GO:0003700//DNA-binding transcription factor activity;GO:0003677//DNA binding;GO:0003677//DNA binding;GO:0003677//DNA binding;GO:0003700//DNA-binding transcription factor activity;GO:0003700//DNA-binding transcription factor activity;	-
Zm00001d016736	0.819557	0.722244	92.5608	75.727	252.855	104.576	47.8556	50.9286	60.4104	65.072	5	2-Cys peroxiredoxin BAS1 chloroplastic	GO:0006979//response to oxidative stress;GO:0006979//response to oxidative stress;GO:0042744//hydrogen peroxide catabolic process;GO:0045454//cell redox homeostasis;GO:0045454//cell redox homeostasis;GO:0045454//cell redox homeostasis;GO:0055114//obsolete oxidation-reduction process;GO:0055114//obsolete oxidation-reduction process;GO:0098869//cellular oxidant detoxification;	GO:0005623//obsolete cell;GO:0009570//chloroplast stroma;	GO:0008379//thioredoxin peroxidase activity;GO:0008379//thioredoxin peroxidase activity;GO:0016209//antioxidant activity;GO:0016209//antioxidant activity;GO:0016491//oxidoreductase activity;GO:0016491//oxidoreductase activity;GO:0051920//peroxiredoxin activity;GO:0051920//peroxiredoxin activity;	ko04214(Apoptosis - fly)
Zm00001d009401	0.85895	0.71772	50.14	50.7676	81.2191	68.9332	52.4666	35.9016	42.3361	40.0253	8	DNAJ heat shock N-terminal domain-containing protein	GO:0030433//ubiquitin-dependent ERAD pathway;GO:0051085//chaperone cofactor-dependent protein refolding;GO:0071218//cellular response to misfolded protein;	GO:0005789//endoplasmic reticulum membrane;	GO:0030544//Hsp70 protein binding;	ko04141(Protein processing in endoplasmic reticulum)
Zm00001d042056	0.883627	0.713771	6.28758	9.36203	36.4046	44.572	4.89544	11.2068	4.47495	8.00103	3	Calcium-binding protein CML38	-	-	GO:0005509//calcium ion binding;GO:0005509//calcium ion binding;GO:0005509//calcium ion binding;	ko04626(Plant-pathogen interaction)
Zm00001d008573	0.837025	0.703476	29.3432	26.3516	116	148.3	18.7591	19.4274	14.6914	15.4193	8	Calmodulin protein 2%2C touch-induced	-	-	GO:0005509//calcium ion binding;GO:0005509//calcium ion binding;GO:0005509//calcium ion binding;	ko04626(Plant-pathogen interaction)
23 hub genes in brown module
Zm00001d013755	0.945142	0.873703	117.983	101.807	37.6749	41.4287	91.7366	81.4924	46.827	40.8651	5	Thioredoxin superfamily protein	GO:0055114//obsolete oxidation-reduction process;GO:0055114//obsolete oxidation-reduction process;GO:0055114//obsolete oxidation-reduction process;	-	GO:0015035//protein-disulfide reductase activity;GO:0015035//protein-disulfide reductase activity;GO:0015035//protein-disulfide reductase activity;GO:0015035//protein-disulfide reductase activity;GO:0015035//protein-disulfide reductase activity;GO:0015035//protein-disulfide reductase activity;	-
Zm00001d006868	0.96222	0.842803	57.1435	43.6665	10.7561	5.91325	34.9128	42.0709	24.5776	20.2329	2	Peroxisomal (S)-2-hydroxy-acid oxidase GLO4	GO:0055114//obsolete oxidation-reduction process;GO:0055114//obsolete oxidation-reduction process;GO:0055114//obsolete oxidation-reduction process;GO:0055114//obsolete oxidation-reduction process;GO:0055114//obsolete oxidation-reduction process;GO:0055114//obsolete oxidation-reduction process;GO:0055114//obsolete oxidation-reduction process;GO:0055114//obsolete oxidation-reduction process;GO:0055…	-	GO:0003824//catalytic activity;GO:0003824//catalytic activity;GO:0010181//FMN binding;GO:0010181//FMN binding;GO:0016491//oxidoreductase activity;GO:0016491//oxidoreductase activity;GO:0003824//catalytic activity;GO:0003824//catalytic activity;GO:0010181//FMN binding;GO:0010181//FMN binding;GO:0016491//oxidoreductase activity;GO:0016491//oxidoreductase activity;GO:0003824//catalytic activity;GO:0…	ko04146(Peroxisome);ko00630(Glyoxylate and dicarboxylate metabolism)
Zm00001d017907	0.856919	0.833716	66.7142	55.0652	26.3133	16.0419	50.6003	74.7081	35.6938	30.6227	5	Protein TIC 20-v chloroplastic	-	GO:0016020//membrane;GO:0016021//integral component of membrane;GO:0016021//integral component of membrane;	-	-
Zm00001d017166	0.95522	0.831557	28.5707	28.1202	9.85045	11.1296	23.4336	21.3922	19.2664	19.2747	5	LETM1-like protein	GO:0006875//cellular metal ion homeostasis;	GO:0005623//obsolete cell;GO:0005739//mitochondrion;GO:0005739//mitochondrion;GO:0016020//membrane;GO:0016021//integral component of membrane;GO:0016021//integral component of membrane;GO:0016020//membrane;GO:0016021//integral component of membrane;GO:0016021//integral component of membrane;	GO:0005509//calcium ion binding;GO:0005509//calcium ion binding;GO:0043022//ribosome binding;GO:0043022//ribosome binding;	ko04139(Mitophagy - yeast)
Zm00001d034523	0.85721	0.819271	50.2326	42.0671	19.5044	17.9669	44.1643	42.1978	33.1845	22.9653	1	Pheophorbide a oxygenase	GO:0055114//obsolete oxidation-reduction process;GO:0055114//obsolete oxidation-reduction process;GO:0055114//obsolete oxidation-reduction process;GO:0055114//obsolete oxidation-reduction process;GO:0055114//obsolete oxidation-reduction process;GO:0055114//obsolete oxidation-reduction process;	-	GO:0010277//chlorophyllide a oxygenase [overall] activity;GO:0010277//chlorophyllide a oxygenase [overall] activity;GO:0016491//oxidoreductase activity;GO:0016491//oxidoreductase activity;GO:0051537//2 iron, 2 sulfur cluster binding;GO:0051537//2 iron, 2 sulfur cluster binding;GO:0016491//oxidoreductase activity;GO:0016491//oxidoreductase activity;GO:0051537//2 iron, 2 sulfur cluster binding;GO:0…	-
Zm00001d049295	0.820314	0.81393	77.6162	82.5688	49.2178	40.5306	73.1682	84.7929	74.5151	58.0085	4	Auxin response factor 2	GO:0006351//transcription, DNA-templated;GO:0006355//regulation of transcription, DNA-templated;GO:0006355//regulation of transcription, DNA-templated;GO:0009725//response to hormone;GO:0009725//response to hormone;GO:0009734//auxin-activated signaling pathway;GO:0009734//auxin-activated signaling pathway;GO:0006351//transcription, DNA-templated;GO:0006355//regulation of transcription, DNA-templa…	GO:0005634//nucleus;GO:0005634//nucleus;GO:0005634//nucleus;GO:0005634//nucleus;GO:0005634//nucleus;GO:0005634//nucleus;GO:0005634//nucleus;GO:0005634//nucleus;GO:0005634//nucleus;GO:0005634//nucleus;GO:0005634//nucleus;GO:0005634//nucleus;GO:0005634//nucleus;GO:0005634//nucleus;GO:0005634//nucleus;GO:0005634//nucleus;GO:0005634//nucleus;GO:0005634//nucleus;GO:0005634//nucleus;GO:0005634//nucleus;	GO:0003677//DNA binding;GO:0003677//DNA binding;GO:0003677//DNA binding;GO:0005515//protein binding;GO:0003677//DNA binding;GO:0003677//DNA binding;GO:0005515//protein binding;GO:0003677//DNA binding;GO:0003677//DNA binding;GO:0003677//DNA binding;GO:0005515//protein binding;GO:0003677//DNA binding;GO:0003677//DNA binding;GO:0005515//protein binding;GO:0003677//DNA binding;GO:0003677//DNA binding…	-
Zm00001d039989	0.90716	0.804158	122.878	104.29	31.0008	22.8999	90.3319	84.5174	61.5627	73.1429	3	-	-	GO:0016020//membrane;GO:0016021//integral component of membrane;GO:0016021//integral component of membrane;	-	-
Zm00001d002962	0.893263	0.803601	43.9354	36.4821	19.8005	15.3073	35.3378	28.826	21.2211	18.0055	2	Probable sphingolipid transporter spinster homolog 2	GO:0055085//transmembrane transport;GO:0055085//transmembrane transport;	GO:0016020//membrane;GO:0016021//integral component of membrane;GO:0016021//integral component of membrane;	-	-
Zm00001d022420	0.900407	0.800826	1910.93	1220.63	293.763	338.138	1543.37	1227.78	549.422	443.947	7	Stress responsive protein	-	-	-	-
Zm00001d014445	0.866547	0.889553	346.751	282.16	87.9913	57.7051	409.423	376.194	199.734	171.476	5	Protein kinase superfamily protein	GO:0006468//protein phosphorylation;GO:0016310//phosphorylation;GO:0046467//membrane lipid biosynthetic process;GO:0055072//iron ion homeostasis;GO:1901031//regulation of response to reactive oxygen species;	GO:0016020//membrane;GO:0016021//integral component of membrane;GO:0016021//integral component of membrane;	GO:0004672//protein kinase activity;GO:0016301//kinase activity;GO:0016301//kinase activity;	-
Zm00001d014446	0.850396	0.885332	105.574	187.775	19.2661	27.0015	137.707	159.638	66.3674	32.6993	5	Protein kinase superfamily protein	GO:0006468//protein phosphorylation;GO:0016310//phosphorylation;GO:0046467//membrane lipid biosynthetic process;GO:0055072//iron ion homeostasis;GO:1901031//regulation of response to reactive oxygen species;	-	GO:0004672//protein kinase activity;GO:0016301//kinase activity;GO:0016301//kinase activity;	-
Zm00001d025711	0.820686	0.863784	117.288	102.92	38.747	61.2552	106.679	115.359	69.9428	58.242	10	Whole genome shotgun sequence of line PN40024 scaffold_66.assembly12x (Fragment)	-	GO:0016020//membrane;GO:0016020//membrane;GO:0016021//integral component of membrane;	-	-
Zm00001d052905	0.826965	0.856711	29.1908	34.0436	10.919	10.3555	31.4087	36.1861	29.0198	22.246	4	Squamosa promoter-binding protein-like (SBP domain) transcription factor family protein	-	GO:0005634//nucleus;GO:0005634//nucleus;GO:0016020//membrane;GO:0016021//integral component of membrane;GO:0016021//integral component of membrane;GO:0005634//nucleus;GO:0005634//nucleus;GO:0016020//membrane;GO:0016021//integral component of membrane;GO:0016021//integral component of membrane;GO:0005634//nucleus;GO:0005634//nucleus;GO:0016020//membrane;GO:0016021//integral component of membrane;G…	GO:0003677//DNA binding;GO:0003677//DNA binding;GO:0046872//metal ion binding;GO:0046872//metal ion binding;GO:0003677//DNA binding;GO:0003677//DNA binding;GO:0046872//metal ion binding;GO:0046872//metal ion binding;GO:0003677//DNA binding;GO:0003677//DNA binding;GO:0046872//metal ion binding;GO:0046872//metal ion binding;	-
Zm00001d000401	0.814357	0.816744	57.9082	40.4738	14.6176	9.24375	45.4964	66.9216	40.8362	41.3951	B73V4_ctg248	FAD-dependent oxidoreductase family protein	GO:0055114//obsolete oxidation-reduction process;GO:0055114//obsolete oxidation-reduction process;GO:0055114//obsolete oxidation-reduction process;GO:0055114//obsolete oxidation-reduction process;GO:0055114//obsolete oxidation-reduction process;GO:0055114//obsolete oxidation-reduction process;GO:0055114//obsolete oxidation-reduction process;GO:0055114//obsolete oxidation-reduction process;	GO:0005737//cytoplasm;	GO:0016491//oxidoreductase activity;GO:0016491//oxidoreductase activity;GO:0016491//oxidoreductase activity;GO:0016491//oxidoreductase activity;GO:0016491//oxidoreductase activity;GO:0016491//oxidoreductase activity;GO:0016491//oxidoreductase activity;GO:0016491//oxidoreductase activity;GO:0016491//oxidoreductase activity;	-
Zm00001d025626	0.965274	0.945099	39.1423	41.5184	15.5391	17.9819	36.6482	37.7329	24.8708	24.9208	10	Betaine aldehyde dehydrogenase 2 mitochondrial	GO:0055114//obsolete oxidation-reduction process;GO:0055114//obsolete oxidation-reduction process;GO:0055114//obsolete oxidation-reduction process;GO:0055114//obsolete oxidation-reduction process;GO:0055114//obsolete oxidation-reduction process;GO:0055114//obsolete oxidation-reduction process;GO:0055114//obsolete oxidation-reduction process;GO:0055114//obsolete oxidation-reduction process;GO:0071…	GO:0005777//peroxisome;GO:0005777//peroxisome;	GO:0016491//oxidoreductase activity;GO:0016491//oxidoreductase activity;GO:0016491//oxidoreductase activity;GO:0016620//oxidoreductase activity, acting on the aldehyde or oxo group of donors, NAD or NADP as acceptor;GO:0016620//oxidoreductase activity, acting on the aldehyde or oxo group of donors, NAD or NADP as acceptor;GO:0016491//oxidoreductase activity;GO:0016491//oxidoreductase activity;GO:…	ko00260(Glycine, serine and threonine metabolism)
Zm00001d045756	0.931126	0.899292	65.501	65.4606	24.1264	26.1352	67.6955	56.8605	44.5953	40.072	9	Calcium/calmodulin-regulated receptor-like kinase 2	GO:0006468//protein phosphorylation;GO:0006468//protein phosphorylation;GO:0006468//protein phosphorylation;GO:0007178//transmembrane receptor protein serine/threonine kinase signaling pathway;GO:0016310//phosphorylation;	GO:0005886//plasma membrane;GO:0005886//plasma membrane;GO:0016020//membrane;GO:0016021//integral component of membrane;GO:0016021//integral component of membrane;	GO:0004672//protein kinase activity;GO:0004672//protein kinase activity;GO:0004675//transmembrane receptor protein serine/threonine kinase activity;GO:0004675//transmembrane receptor protein serine/threonine kinase activity;GO:0005524//ATP binding;GO:0005524//ATP binding;GO:0016301//kinase activity;	-
Zm00001d044606	0.896923	0.891017	38.2843	35.5271	10.0938	13.1786	32.5036	37.3944	25.4642	23.4124	3	Bifunctional monothiol glutaredoxin-S16 chloroplastic	GO:0022900//electron transport chain;GO:0045454//cell redox homeostasis;GO:0045454//cell redox homeostasis;GO:0055114//obsolete oxidation-reduction process;	GO:0005623//obsolete cell;GO:0005739//mitochondrion;GO:0005759//mitochondrial matrix;GO:0009570//chloroplast stroma;	GO:0009055//electron transfer activity;GO:0009055//electron transfer activity;GO:0015035//protein-disulfide reductase activity;GO:0015035//protein-disulfide reductase activity;GO:0015038//glutathione disulfide oxidoreductase activity;	-
Zm00001d029626	0.869292	0.855261	43.1323	51.2519	18.497	17.6323	45.5468	53.5048	40.0368	33.0449	1	Xanthine dehydrogenase 1	GO:0022900//electron transport chain;GO:0055114//obsolete oxidation-reduction process;GO:0055114//obsolete oxidation-reduction process;GO:0022900//electron transport chain;GO:0055114//obsolete oxidation-reduction process;GO:0055114//obsolete oxidation-reduction process;GO:0022900//electron transport chain;GO:0055114//obsolete oxidation-reduction process;GO:0055114//obsolete oxidation-reduction pr…	-	GO:0009055//electron transfer activity;GO:0009055//electron transfer activity;GO:0016491//oxidoreductase activity;GO:0016491//oxidoreductase activity;GO:0046872//metal ion binding;GO:0046872//metal ion binding;GO:0050660//flavin adenine dinucleotide binding;GO:0050660//flavin adenine dinucleotide binding;GO:0051536//iron-sulfur cluster binding;GO:0051536//iron-sulfur cluster binding;GO:0051537//2…	ko04146(Peroxisome);ko00983(Drug metabolism - other enzymes);ko00232(Caffeine metabolism);ko00230(Purine metabolism)
Zm00001d014559	0.922053	0.885559	195.485	184.397	48.4813	41.0821	142.845	160.543	64.199	63.9618	5	Polcalcin Jun o 2	-	-	GO:0005509//calcium ion binding;GO:0005509//calcium ion binding;GO:0005509//calcium ion binding;	-
Zm00001d040008	0.956618	0.85134	37.5181	33.8309	18.3915	18.7194	30.4264	29.3627	23.6148	22.1305	3	C2 domain-containing protein	GO:0006869//lipid transport;GO:0006869//lipid transport;GO:0006869//lipid transport;GO:0006869//lipid transport;GO:0006869//lipid transport;GO:0006869//lipid transport;GO:0006869//lipid transport;GO:0006869//lipid transport;GO:0006869//lipid transport;GO:0006869//lipid transport;GO:0006869//lipid transport;GO:0006869//lipid transport;GO:0006869//lipid transport;GO:0006869//lipid transport;GO:0006…	GO:0016020//membrane;GO:0016021//integral component of membrane;GO:0016021//integral component of membrane;GO:0016020//membrane;GO:0016021//integral component of membrane;GO:0016021//integral component of membrane;GO:0016020//membrane;GO:0016021//integral component of membrane;GO:0016021//integral component of membrane;GO:0005783//endoplasmic reticulum;GO:0005783//endoplasmic reticulum;GO:0016020…	GO:0008289//lipid binding;GO:0008289//lipid binding;GO:0008289//lipid binding;GO:0008289//lipid binding;GO:0008289//lipid binding;GO:0008289//lipid binding;GO:0008289//lipid binding;GO:0008289//lipid binding;GO:0008289//lipid binding;GO:0008289//lipid binding;GO:0008289//lipid binding;GO:0008289//lipid binding;GO:0008289//lipid binding;GO:0008289//lipid binding;GO:0008289//lipid binding;GO:000828…	-
Zm00001d005347	0.841488	0.821996	99.8197	120.783	53.7983	76.306	90.1388	96.5436	76.1547	61.9614	2	Monodehydroascorbate reductase homolog1	GO:0046686//response to cadmium ion;GO:0046686//response to cadmium ion;GO:0055114//obsolete oxidation-reduction process;GO:0055114//obsolete oxidation-reduction process;GO:0098869//cellular oxidant detoxification;GO:0098869//cellular oxidant detoxification;GO:0055114//obsolete oxidation-reduction process;GO:0055114//obsolete oxidation-reduction process;	GO:0005777//peroxisome;GO:0005782//peroxisomal matrix;GO:0005782//peroxisomal matrix;GO:0005886//plasma membrane;GO:0005886//plasma membrane;GO:0009507//chloroplast;GO:0009507//chloroplast;GO:0048046//apoplast;GO:0048046//apoplast;	GO:0016491//oxidoreductase activity;GO:0016491//oxidoreductase activity;GO:0016656//monodehydroascorbate reductase (NADH) activity;GO:0016656//monodehydroascorbate reductase (NADH) activity;GO:0016656//monodehydroascorbate reductase (NADH) activity;GO:0050660//flavin adenine dinucleotide binding;GO:0050660//flavin adenine dinucleotide binding;GO:0016491//oxidoreductase activity;GO:0016491//oxidor…	ko00053(Ascorbate and aldarate metabolism)
Zm00001d012439	0.87399	0.860239	111.924	109.816	45.7648	59.8014	115.7	111.029	85.5518	82.6354	8	Histone H4	GO:0006334//nucleosome assembly;GO:0006334//nucleosome assembly;GO:0009414//response to water deprivation;	GO:0000786//nucleosome;GO:0000786//nucleosome;GO:0000786//nucleosome;GO:0005634//nucleus;GO:0005634//nucleus;GO:0005634//nucleus;GO:0005694//chromosome;GO:0005730//nucleolus;GO:0005774//vacuolar membrane;GO:0005829//cytosol;GO:0005886//plasma membrane;GO:0009506//plasmodesma;GO:0009507//chloroplast;GO:0009579//thylakoid;	GO:0003677//DNA binding;GO:0003677//DNA binding;GO:0003677//DNA binding;GO:0003677//DNA binding;GO:0003779//actin binding;GO:0003779//actin binding;GO:0046982//protein heterodimerization activity;GO:0046982//protein heterodimerization activity;	ko05322(Systemic lupus erythematosus);ko05203(Viral carcinogenesis);ko05034(Alcoholism);ko04613(Neutrophil extracellular trap formation)
Zm00001d018596	0.812037	0.859792	34.0816	29.7811	13.176	13.5846	38.3317	42.481	29.9985	24.0773	7	Probable calcium-binding protein CML27	-	-	-	-
12 hub genes in salmon module
Zm00001d033110	0.848246	0.812338	17.7332	15.0679	18.4423	36.1786	14.2828	21.4958	33.7533	30.8647	1	Inositol-phosphate phosphatase	GO:0006020//inositol metabolic process;GO:0006021//inositol biosynthetic process;GO:0006021//inositol biosynthetic process;GO:0006021//inositol biosynthetic process;GO:0007165//signal transduction;GO:0007165//signal transduction;GO:0009409//response to cold;GO:0009409//response to cold;GO:0019853//L-ascorbic acid biosynthetic process;GO:0019853//L-ascorbic acid biosynthetic process;GO:0046854//ph…	GO:0005829//cytosol;GO:0005829//cytosol;GO:0005886//plasma membrane;GO:0005886//plasma membrane;	GO:0008934//inositol monophosphate 1-phosphatase activity;GO:0008934//inositol monophosphate 1-phosphatase activity;GO:0008934//inositol monophosphate 1-phosphatase activity;GO:0008934//inositol monophosphate 1-phosphatase activity;GO:0008934//inositol monophosphate 1-phosphatase activity;GO:0010347//L-galactose-1-phosphate phosphatase activity;GO:0010347//L-galactose-1-phosphate phosphatase acti…	ko04070(Phosphatidylinositol signaling system);ko00562(Inositol phosphate metabolism);ko00053(Ascorbate and aldarate metabolism)
Zm00001d020687	0.968468	0.800809	15.2947	14.0475	17.8996	50.4712	10.4313	10.9902	40.9485	40.7987	7	Protein disulfide isomerase8	GO:0045454//cell redox homeostasis;GO:0045454//cell redox homeostasis;GO:0045454//cell redox homeostasis;GO:0045454//cell redox homeostasis;GO:0045454//cell redox homeostasis;GO:0045454//cell redox homeostasis;	GO:0005623//obsolete cell;GO:0005623//obsolete cell;GO:0005623//obsolete cell;GO:0005623//obsolete cell;GO:0005623//obsolete cell;GO:0005623//obsolete cell;	GO:0016853//isomerase activity;GO:0016853//isomerase activity;GO:0016853//isomerase activity;GO:0016853//isomerase activity;GO:0016853//isomerase activity;GO:0016853//isomerase activity;GO:0016853//isomerase activity;GO:0016853//isomerase activity;GO:0016853//isomerase activity;GO:0016853//isomerase activity;GO:0016853//isomerase activity;GO:0016853//isomerase activity;GO:0016853//isomerase activ…	ko04141(Protein processing in endoplasmic reticulum)
Zm00001d040837	0.88537	0.789648	0.11965	0.636901	9.84523	38.3836	0.209013	2.43341	21.7169	36.472	3	Glutaredoxin-C13	GO:0022900//electron transport chain;GO:0045454//cell redox homeostasis;GO:0045454//cell redox homeostasis;GO:0055114//obsolete oxidation-reduction process;	GO:0005623//obsolete cell;GO:0005623//obsolete cell;	GO:0009055//electron transfer activity;GO:0009055//electron transfer activity;GO:0015035//protein-disulfide reductase activity;GO:0015035//protein-disulfide reductase activity;	-
Zm00001d020898	0.915287	0.779523	15.0337	15.5565	21.3546	51.0299	23.6189	26.4721	52.1033	45.7933	7	Heat shock protein 90-2	GO:0006457//protein folding;GO:0006457//protein folding;GO:0006457//protein folding;GO:0006457//protein folding;GO:0006457//protein folding;GO:0034605//cellular response to heat;GO:0050821//protein stabilization;GO:0006457//protein folding;GO:0006457//protein folding;GO:0006457//protein folding;GO:0006457//protein folding;GO:0006457//protein folding;GO:0006457//protein folding;GO:0006457//protein…	GO:0005737//cytoplasm;GO:0005829//cytosol;GO:0005886//plasma membrane;GO:0009986//cell surface;GO:0032991//protein-containing complex;GO:0048471//perinuclear region of cytoplasm;	GO:0005524//ATP binding;GO:0005524//ATP binding;GO:0051082//unfolded protein binding;GO:0051082//unfolded protein binding;GO:0005524//ATP binding;GO:0005524//ATP binding;GO:0051082//unfolded protein binding;GO:0051082//unfolded protein binding;GO:0051082//unfolded protein binding;GO:0005524//ATP binding;GO:0005524//ATP binding;GO:0051082//unfolded protein binding;GO:0051082//unfolded protein bind…	ko05418(Fluid shear stress and atherosclerosis);ko05417(Lipid and atherosclerosis);ko05215(Prostate cancer);ko05207(Chemical carcinogenesis - receptor activation);ko05200(Pathways in cancer);ko05132(Salmonella infection);ko04915(Estrogen signaling pathway);ko04914(Progesterone-mediated oocyte maturation);ko04659(Th17 cell differentiation);ko04657(IL-17 signaling pathway);ko04626(Plant-pathogen in…
Zm00001d025305	0.867213	0.725197	200.348	207.748	156.584	348.156	207.97	139.242	347.683	332.698	10	Calnexin homolog2	GO:0006457//protein folding;GO:0006457//protein folding;GO:0006457//protein folding;GO:0030968//endoplasmic reticulum unfolded protein response;GO:0065003//protein-containing complex assembly;GO:0006457//protein folding;GO:0006457//protein folding;GO:0006457//protein folding;GO:0006457//protein folding;	GO:0005783//endoplasmic reticulum;GO:0005783//endoplasmic reticulum;GO:0005783//endoplasmic reticulum;GO:0005789//endoplasmic reticulum membrane;GO:0016020//membrane;GO:0016021//integral component of membrane;GO:0016021//integral component of membrane;GO:0030176//integral component of endoplasmic reticulum membrane;GO:0005783//endoplasmic reticulum;GO:0005783//endoplasmic reticulum;GO:0005783//en…	GO:0005509//calcium ion binding;GO:0005509//calcium ion binding;GO:0005509//calcium ion binding;GO:0005509//calcium ion binding;GO:0005515//protein binding;GO:0051082//unfolded protein binding;GO:0051082//unfolded protein binding;GO:0005509//calcium ion binding;GO:0005509//calcium ion binding;GO:0051082//unfolded protein binding;GO:0051082//unfolded protein binding;GO:0005509//calcium ion binding…	ko05166(Human T-cell leukemia virus 1 infection);ko04918(Thyroid hormone synthesis);ko04612(Antigen processing and presentation);ko04145(Phagosome);ko04141(Protein processing in endoplasmic reticulum)
Zm00001d032546	0.892945	0.703219	22.445	23.5092	15.294	39.6028	14.6425	18.8918	34.1798	30.1934	1	Monothiol glutaredoxin-S17	GO:0006879//cellular iron ion homeostasis;GO:0006879//cellular iron ion homeostasis;GO:0022900//electron transport chain;GO:0045454//cell redox homeostasis;GO:0045454//cell redox homeostasis;GO:0055114//obsolete oxidation-reduction process;	GO:0005623//obsolete cell;GO:0005634//nucleus;GO:0005634//nucleus;GO:0005829//cytosol;GO:0005829//cytosol;	GO:0009055//electron transfer activity;GO:0009055//electron transfer activity;GO:0015035//protein-disulfide reductase activity;GO:0015035//protein-disulfide reductase activity;GO:0015038//glutathione disulfide oxidoreductase activity;GO:0042802//identical protein binding;	-
Zm00001d047187	0.860662	0.905278	7.8271	6.21131	24.7787	42.0168	13.5058	10.9846	58.2724	59.0352	9	HSP20-like chaperones superfamily protein	GO:0006457//protein folding;GO:0006457//protein folding;GO:0051131//chaperone-mediated protein complex assembly;GO:0051131//chaperone-mediated protein complex assembly;	GO:0005634//nucleus;GO:0005634//nucleus;GO:0005737//cytoplasm;GO:0005737//cytoplasm;GO:0005829//cytosol;GO:0005829//cytosol;	GO:0051087//chaperone binding;GO:0051087//chaperone binding;GO:0051879//Hsp90 protein binding;GO:0051879//Hsp90 protein binding;	ko05207(Chemical carcinogenesis - receptor activation);ko00590(Arachidonic acid metabolism)
Zm00001d041550	0.892638	0.904547	194.468	202.418	207.474	354.399	171.222	143.564	434.024	346.888	3	Heat shock 70 kDa protein 3	GO:0006986//response to unfolded protein;GO:0006986//response to unfolded protein;GO:0034605//cellular response to heat;GO:0034620//cellular response to unfolded protein;GO:0034620//cellular response to unfolded protein;GO:0042026//protein refolding;GO:0042026//protein refolding;GO:0051085//chaperone cofactor-dependent protein refolding;GO:0051085//chaperone cofactor-dependent protein refolding;G…	GO:0005737//cytoplasm;GO:0005737//cytoplasm;GO:0005737//cytoplasm;GO:0005737//cytoplasm;GO:0005737//cytoplasm;GO:0005737//cytoplasm;	GO:0000166//nucleotide binding;GO:0005524//ATP binding;GO:0005524//ATP binding;GO:0000166//nucleotide binding;GO:0005524//ATP binding;GO:0005524//ATP binding;GO:0005524//ATP binding;GO:0016887//ATP hydrolysis activity;GO:0016887//ATP hydrolysis activity;GO:0031072//heat shock protein binding;GO:0031072//heat shock protein binding;GO:0042623//ATP hydrolysis activity;GO:0042623//ATP hydrolysis acti…	ko05417(Lipid and atherosclerosis);ko05162(Measles);ko05145(Toxoplasmosis);ko05134(Legionellosis);ko05020(Prion disease);ko04915(Estrogen signaling pathway);ko04612(Antigen processing and presentation);ko04213(Longevity regulating pathway - multiple species);ko04144(Endocytosis);ko04141(Protein processing in endoplasmic reticulum);ko04010(MAPK signaling pathway);ko03040(Spliceosome)
Zm00001d052855	0.91039	0.894587	47.7644	53.4418	54.0359	112.771	55.1887	43.8735	127.829	109.763	4	HSP protein%3B Putative heat shock protein 90 family protein	GO:0006457//protein folding;GO:0006457//protein folding;GO:0006457//protein folding;GO:0006457//protein folding;GO:0006457//protein folding;GO:0034605//cellular response to heat;GO:0050821//protein stabilization;GO:0006457//protein folding;GO:0006457//protein folding;GO:0006457//protein folding;GO:0006457//protein folding;GO:0006457//protein folding;GO:0006457//protein folding;GO:0006457//protein…	GO:0005737//cytoplasm;GO:0005829//cytosol;GO:0005886//plasma membrane;GO:0009986//cell surface;GO:0032991//protein-containing complex;GO:0048471//perinuclear region of cytoplasm;	GO:0005524//ATP binding;GO:0005524//ATP binding;GO:0051082//unfolded protein binding;GO:0051082//unfolded protein binding;GO:0005524//ATP binding;GO:0005524//ATP binding;GO:0051082//unfolded protein binding;GO:0051082//unfolded protein binding;GO:0051082//unfolded protein binding;GO:0005524//ATP binding;GO:0005524//ATP binding;GO:0051082//unfolded protein binding;GO:0051082//unfolded protein bind…	ko05418(Fluid shear stress and atherosclerosis);ko05417(Lipid and atherosclerosis);ko05215(Prostate cancer);ko05207(Chemical carcinogenesis - receptor activation);ko05200(Pathways in cancer);ko05132(Salmonella infection);ko04915(Estrogen signaling pathway);ko04914(Progesterone-mediated oocyte maturation);ko04659(Th17 cell differentiation);ko04657(IL-17 signaling pathway);ko04626(Plant-pathogen in…
Zm00001d030725	0.937694	0.838647	126.478	167.219	170.745	356.724	121.619	92.4393	335.856	256.728	1	Heat shock protein 70	GO:0006986//response to unfolded protein;GO:0006986//response to unfolded protein;GO:0034605//cellular response to heat;GO:0034620//cellular response to unfolded protein;GO:0034620//cellular response to unfolded protein;GO:0042026//protein refolding;GO:0042026//protein refolding;GO:0051085//chaperone cofactor-dependent protein refolding;GO:0051085//chaperone cofactor-dependent protein refolding;G…	GO:0005737//cytoplasm;GO:0005737//cytoplasm;GO:0005737//cytoplasm;GO:0005737//cytoplasm;GO:0005737//cytoplasm;GO:0005737//cytoplasm;GO:0016020//membrane;GO:0016021//integral component of membrane;GO:0005737//cytoplasm;GO:0005737//cytoplasm;	GO:0000166//nucleotide binding;GO:0005524//ATP binding;GO:0005524//ATP binding;GO:0005524//ATP binding;GO:0000166//nucleotide binding;GO:0005524//ATP binding;GO:0005524//ATP binding;GO:0005524//ATP binding;GO:0016887//ATP hydrolysis activity;GO:0016887//ATP hydrolysis activity;GO:0031072//heat shock protein binding;GO:0031072//heat shock protein binding;GO:0042623//ATP hydrolysis activity;GO:0042…	ko05417(Lipid and atherosclerosis);ko05162(Measles);ko05145(Toxoplasmosis);ko05134(Legionellosis);ko05020(Prion disease);ko04915(Estrogen signaling pathway);ko04612(Antigen processing and presentation);ko04213(Longevity regulating pathway - multiple species);ko04144(Endocytosis);ko04141(Protein processing in endoplasmic reticulum);ko04010(MAPK signaling pathway);ko03040(Spliceosome)
Zm00001d028557	0.902651	0.815249	4.9717	13.9126	33.7606	92.6397	25.0695	28.4656	102.269	125.291	1	17.4 kDa class I heat shock protein	GO:0000302//response to reactive oxygen species;GO:0000302//response to reactive oxygen species;GO:0006457//protein folding;GO:0006457//protein folding;GO:0009408//response to heat;GO:0009408//response to heat;GO:0009651//response to salt stress;GO:0009651//response to salt stress;GO:0042542//response to hydrogen peroxide;GO:0042542//response to hydrogen peroxide;GO:0051259//protein complex oligo…	-	GO:0043621//protein self-association;GO:0043621//protein self-association;GO:0051082//unfolded protein binding;GO:0051082//unfolded protein binding;	ko04141(Protein processing in endoplasmic reticulum)
Zm00001d034001	0.934372	0.666925	24.3874	22.683	28.1942	46.8051	26.743	20.7821	46.8713	46.4431	1	Tryptophan RNA-binding attenuator protein-like	-	GO:0016020//membrane;GO:0016021//integral component of membrane;GO:0016021//integral component of membrane;GO:0016020//membrane;GO:0016021//integral component of membrane;GO:0016021//integral component of membrane;GO:0016020//membrane;GO:0016021//integral component of membrane;GO:0016021//integral component of membrane;	-	-
8 hub genes in red module
Zm00001d023437	0.722529	0.61902	84.3158	67.872	45.6383	50.8548	67.9453	115.074	59.7731	63.8281	10	Glycine decarboxylase1	GO:0006544//glycine metabolic process;GO:0006544//glycine metabolic process;GO:0006546//glycine catabolic process;GO:0006546//glycine catabolic process;GO:0019464//glycine decarboxylation via glycine cleavage system;GO:0019464//glycine decarboxylation via glycine cleavage system;GO:0055114//obsolete oxidation-reduction process;GO:0055114//obsolete oxidation-reduction process;GO:0055114//obsolete …	GO:0005739//mitochondrion;GO:0005739//mitochondrion;GO:0005739//mitochondrion;GO:0005960//glycine cleavage complex;GO:0005960//glycine cleavage complex;GO:0009941//chloroplast envelope;GO:0048046//apoplast;	GO:0003824//catalytic activity;GO:0003824//catalytic activity;GO:0004375//glycine dehydrogenase (decarboxylating) activity;GO:0004375//glycine dehydrogenase (decarboxylating) activity;GO:0004375//glycine dehydrogenase (decarboxylating) activity;GO:0004375//glycine dehydrogenase (decarboxylating) activity;GO:0016491//oxidoreductase activity;GO:0016594//glycine binding;GO:0016594//glycine binding;G…	ko00630(Glyoxylate and dicarboxylate metabolism);ko00260(Glycine, serine and threonine metabolism)
Zm00001d048373	0.870307	0.596624	200.589	261.898	142.206	154.137	283.779	384.747	322.154	274.827	9	Carotenoid 910(9'10')-cleavage dioxygenase 1	GO:0055114//obsolete oxidation-reduction process;GO:0055114//obsolete oxidation-reduction process;GO:0016118//carotenoid catabolic process;GO:0016121//carotene catabolic process;GO:0016121//carotene catabolic process;GO:0016121//carotene catabolic process;GO:0016124//xanthophyll catabolic process;GO:0016124//xanthophyll catabolic process;GO:0055114//obsolete oxidation-reduction process;GO:0055114…	GO:0005737//cytoplasm;GO:0005773//vacuole;GO:0005774//vacuolar membrane;GO:0005774//vacuolar membrane;GO:0005794//Golgi apparatus;GO:0005794//Golgi apparatus;GO:0005886//plasma membrane;GO:0005886//plasma membrane;GO:0009506//plasmodesma;GO:0009506//plasmodesma;GO:0009507//chloroplast;GO:0009507//chloroplast;GO:0009570//chloroplast stroma;GO:0009570//chloroplast stroma;	GO:0016702//oxidoreductase activity, acting on single donors with incorporation of molecular oxygen, incorporation of two atoms of oxygen;GO:0016702//oxidoreductase activity, acting on single donors with incorporation of molecular oxygen, incorporation of two atoms of oxygen;GO:0046872//metal ion binding;GO:0046872//metal ion binding;GO:0051213//dioxygenase activity;GO:0010436//carotenoid dioxyge…	-
Zm00001d012469	0.78265	0.59515	140.121	151.251	78.1365	92.0562	154.134	222.309	149.648	137.259	8	-	-	GO:0005747//mitochondrial respiratory chain complex I;GO:0016020//membrane;GO:0016021//integral component of membrane;GO:0016021//integral component of membrane;	-	-
Zm00001d029290	0.787211	0.581764	15.9479	11.4451	2.65609	1.88553	14.966	30.9816	14.5338	9.96031	1	Cytochrome P450 CYP709H1	GO:0055114//obsolete oxidation-reduction process;GO:0055114//obsolete oxidation-reduction process;	-	GO:0004497//monooxygenase activity;GO:0004497//monooxygenase activity;GO:0005506//iron ion binding;GO:0005506//iron ion binding;GO:0016705//oxidoreductase activity, acting on paired donors, with incorporation or reduction of molecular oxygen;GO:0016705//oxidoreductase activity, acting on paired donors, with incorporation or reduction of molecular oxygen;GO:0020037//heme binding;GO:0020037//heme b…	-
Zm00001d006882	0.857103	0.550221	48.3427	35.5745	18.7423	26.1744	78.241	125.032	59.369	51.6306	2	EF hand family protein	-	-	GO:0005509//calcium ion binding;GO:0005509//calcium ion binding;	ko05418(Fluid shear stress and atherosclerosis);ko05417(Lipid and atherosclerosis);ko05214(Glioma);ko05200(Pathways in cancer);ko05170(Human immunodeficiency virus 1 infection);ko05167(Kaposi sarcoma-associated herpesvirus infection);ko05163(Human cytomegalovirus infection);ko05152(Tuberculosis);ko05133(Pertussis);ko05034(Alcoholism);ko05031(Amphetamine addiction);ko05022(Pathways of neurodegener…
Zm00001d013795	0.96533	0.549113	167.422	101.954	69.2228	91.7053	304.492	387.561	219.468	190.271	5	Peroxisomal membrane 22 kDa (Mpv17/PMP22) family protein	-	GO:0005737//cytoplasm;GO:0005737//cytoplasm;GO:0016021//integral component of membrane;GO:0016021//integral component of membrane;GO:0005737//cytoplasm;GO:0005737//cytoplasm;GO:0016021//integral component of membrane;GO:0016021//integral component of membrane;	-	ko04146(Peroxisome)
Zm00001d024835	0.877521	0.542685	247.197	157.692	189.803	168.744	363.725	548.926	328.039	362.499	10	Putative thioredoxin superfamily protein	GO:0006662//glycerol ether metabolic process;GO:0045454//cell redox homeostasis;GO:0045454//cell redox homeostasis;	GO:0005623//obsolete cell;GO:0005623//obsolete cell;	GO:0015035//protein-disulfide reductase activity;	ko05418(Fluid shear stress and atherosclerosis);ko05132(Salmonella infection);ko05012(Parkinson disease);ko04621(NOD-like receptor signaling pathway)
Zm00001d026200	0.799426	0.539103	19.6914	13.4669	2.53229	2.46985	30.4113	61.2831	17.0577	7.97601	10	S-norcoclaurine synthase	GO:0006952//defense response;GO:0006952//defense response;GO:0009738//abscisic acid-activated signaling pathway;GO:0009738//abscisic acid-activated signaling pathway;GO:0032515//negative regulation of phosphoprotein phosphatase activity;GO:0080163//regulation of protein serine/threonine phosphatase activity;GO:0080163//regulation of protein serine/threonine phosphatase activity;	GO:0005634//nucleus;GO:0005634//nucleus;GO:0005737//cytoplasm;GO:0005737//cytoplasm;	GO:0004864//protein phosphatase inhibitor activity;GO:0004864//protein phosphatase inhibitor activity;GO:0010427//abscisic acid binding;GO:0010427//abscisic acid binding;GO:0038023//signaling receptor activity;GO:0038023//signaling receptor activity;	-
NCKL: leaves of N192 seedlings treated with 0 μM 2,4-epibrassinolide (EBR) application at 25°C normal temperature (CK); NCKEL: leaves of N192 seed-lings treated with 2 μM 2,4-epibrassinolide (EBR) application at 25°C normal temperature (CKE); NLTL: leaves of N192 seedlings treated with 0 μM EBR application at 15°C low-temperature (LT); NLTEL: leaves of N192 seedlings treated with 2 μM EBR applica…
