# Supplementary material for: Transcriptomic and Physiological Studies Unveil that Brassinolide Maintains the Balance of Maize’s Multiple Metabolisms under Low-Temperature Stress
Source: Int J Mol Sci. 2024 Aug 29;25(17):9396. doi: 10.3390/ijms25179396 (PMC11395154; doi:10.3390/ijms25179396)
Supplement: Supplementary file 1 [file ijms-25-09396-s001.zip › Supplementary Materials/Table S8.xlsx]

## Sheet: Sheet1
Table S8 Sequences of primers used in quantitative real-time PCR (qRT-PCR)
Gene_ID	Encoding protein	Forward primer Sequence (5' to 3')	Reverse primer Sequence (5' to 3')
Zm00001d045538	Superoxide dismutase, Cu-Zn family (SOD)	AGTTCGGTTCTGGATGGGTT	CGCAGAAACATAGTCAGCCC
Zm00001d046184	peroxidase (POD)	CCTTGATGCAATGCCTGGTC	CAGCCTTGAACGAAGCAGTC
Zm00001d047358	peroxidase (POD)	GCTACTTCTCCAACGTGCTG	GACCCTGGTGCAATTGAGTC
Zm00001d054044	Catalase (CAT)	GCAACAACTTCCCCGTCTTC	GAAGAAGAAGGTGTGCAGGC
Zm00001d016105	Abscisic acid receptor PYR/PYL family (PYR/PYL)	GAGCCGGTGTGAAATGAAGG	AGTAGTTCTGCAGCCTGTGA
Zm00001d038846	Protein phosphatase 2C (PP2C)	GGAACGGCTATAGGGTCTCC	CAGCTTTGCATGCCTCTTCA
Zm00001d026690	Serine/threonine-protein kinase SRK2 (SnRK2)	GTACCCGTTCGAGGATCCAA	TTGTACGGGTTCTGGACGAA
Zm00001d028948	Calmodulin (CaM4)	CATCACAACCAAGGAGCTCG	GTCGGTGTCCTTCATCTTGC
Zm00001d012482	WRKY transcription factor 33 (WRKY33)	GGCGTATAGAAGTCAGCAGC	GTACTTGCGCCAGTTGTACC
ZmACT-1	Actin-1	CGATTGAGCATGGCATTGTCA	CCCACTAGCGTACAACGAA
